# Supplementary material for: Genetically Engineered Brain Organoids Recapitulate Spatial and Developmental States of Glioblastoma Progression
Source: Adv Sci (Weinh). 2025 Jan 21;12(10):2410110. doi: 10.1002/advs.202410110 (PMC11905097; doi:10.1002/advs.202410110)
Supplement: Supplementary file 2 — Supporting Tables [file ADVS-12-2410110-s001.xlsx]

## Sheet: Table 1
	Supplementary Table S1. Brain Organoid Differentiation Protocol
	Differentiation Protocol
	Stage	Day	Media	Details
	Embryoid Body Formation	0	hESC Media + 10 µM Y27632	Seed ~10,000 cells per well of 96-well ultra low attachment round bottom plate
		1		No Feeding
		2	hESC Media	Aspirate approximately half of the media in the well and replace with 150 µL of fresh hESC media
	Neural Induction	3	Neural Induction Media	Transfer each embryoid bodies to one well of a low-attachment 24-well plate
		4		No Feeding
		5	Neural Induction Media	Add 500 µL of Neural Induction Media to feed
		6		No Feeding
	Neuroepithelial Expansion	7	Organoid Differentiation Media	Transferr neuroepithelial tissues to Matrigel droplets and culture in 10cm petri dishes with ~24 organoids per dish
		8		No Feeding
		9	Organoid Differentiation Media	Completely Replace media with 10 mL of fresh media
		10		No Feeding
	Neural Tissue Growth	11	Organoid Maintainence Media	Transfer embedded organoids to orbital shaker set to 100 rpm
		12		No Feeding
		13		No Feeding
		14	Organoid Maintainence Media	Completely Replace media with 10 mL of fresh media
		15		No Feeding
		16		No Feeding
		17	Organoid Maintainence Media	Completely Replace media with 10 mL of fresh media
		18		No Feeding
		19		No Feeding
		20	Organoid Maintainence Media	Completely Replace media with 10 mL of fresh media
		21		No Feeding
		22		No Feeding
		23	Organoid Maintainence Media	Completely Replace media with 10 mL of fresh media
		24		No Feeding
		25		No Feeding
		26	Organoid Maintainence Media	Completely Replace media with 10 mL of fresh media
		27		No Feeding
		28		No Feeding
		29	Organoid Maintainence Media	Completely Replace media with 10 mL of fresh media
		30		No Feeding
	Media Formulations
	Media	Base Media	Supplements	Amount to add	Supplier	Catalog Number
	hPSC Media	500 mL mTeSR1	5X Supplement	1 bottle	Stem Cell Technologies	5850
	Neural Induction Media	DMEM-F12	N2	1% vol/vol	Invitrogen	17502048
			GlutaMAX	1% vol/vol	Invitrogen	35050-038
			MEM-NEAA	1% vol/vol	Sigma	M7145
			Heparin	1 µg/mL	Sigma
	Organoid Differentiation Media	125mL DMEM-F12	Neurobasal medium	125 mL	Invitrogen	21103049
			N2	1.25 mL	Invitrogen	17502048
			Insulin	62.5 µL	Sigma	I9278-5ML
			GlutaMAX	2.5 mL	Invitrogen	35050-038
			MEM-NEAA	1.25 mL	Sigma	M7145
			Penicillin-Streptomycin	2.5 mL	Sigma	P0781
			2-mercaptoethanol	87.5 µL	Merck	8057400005
			B27 - vitamin A	2.5 mL	Invitrogen	12587010
	Organoid Maintainence Media	125mL DMEM-F12	Neurobasal medium	125 mL	Invitrogen	21103049
			N2	1.25 mL	Invitrogen	17502048
			Insulin	62.5 µL	Sigma	I9278-5ML
			GlutaMAX	2.5 mL	Invitrogen	35050-038
			MEM-NEAA	1.25 mL	Sigma	M7145
			Penicillin-Streptomycin	2.5 mL	Sigma	P0781
			2-mercaptoethanol	87.5 µL	Merck	8057400005
			B27 + vitamin A	2.5 mL	Invitrogen	17504044

## Sheet: Table 2
	Supplementary Table S2. Differentially Expressed Genes in eGBOs vs WT organoids
	PRO eGBO vs WT organoid							MES eGBO vs WT organoid
	gene	p_val	avg_log2FC	pct.1	pct.2	p_val_adj		gene	p_val	avg_log2FC	pct.1	pct.2	p_val_adj
	TUBB2B	2.82272e-159	-1.60238	0.742	0.904	7.1697e-155		TUBB2B	5.59101e-215	-2.07276	0.678	0.904	1.42012e-210
	APOE	5.53808e-139	2.21799	0.818	0.536	1.40667e-134		MDK	1.27733e-199	1.41227	0.981	0.926	3.24442e-195
	CYBA	2.50612e-128	1.74216	0.696	0.316	6.36554e-124		IFITM3	3.70556e-199	2.39727	0.852	0.485	9.41213e-195
	NME3	2.5932e-127	1.6972	0.644	0.235	6.58674e-123		CYBA	4.03685e-193	1.97134	0.772	0.316	1.02536e-188
	BST2	2.39928e-117	1.80324	0.68	0.321	6.09418e-113		APOE	5.79974e-177	2.41933	0.848	0.536	1.47313e-172
	KRT8	2.30247e-114	2.24194	0.696	0.377	5.84828e-110		SPARC	2.07175e-172	1.80682	0.884	0.544	5.26225e-168
	IFITM3	9.88574e-114	1.97659	0.774	0.485	2.51098e-109		KRT8	2.15681e-166	2.80606	0.749	0.377	5.4783e-162
	RPL39	1.58216e-113	-0.550612	0.998	0.995	4.01868e-109		GSTP1	1.24466e-155	0.919125	0.984	0.897	3.16144e-151
	TMSB15A	3.87834e-113	-1.41813	0.617	0.818	9.85097e-109		GNAS	1.71706e-153	0.900953	0.991	0.966	4.36133e-149
	SPARC	1.73629e-112	1.58984	0.833	0.544	4.41019e-108		BST2	3.00987e-150	2.05628	0.711	0.321	7.64506e-146
	ANXA2	2.63998e-112	1.77778	0.692	0.342	6.70554e-108		PPDPF	2.74168e-148	0.998542	0.966	0.832	6.96386e-144
	ZIC1	2.29348e-111	-2.15337	0.215	0.571	5.82544e-107		BAMBI	2.20955e-146	2.58874	0.552	0.147	5.61227e-142
	POU3F2	1.11761e-110	-3.13779	0.086	0.42	2.83872e-106		RPL39	1.87202e-145	-0.628297	0.998	0.995	4.75493e-141
	RPS12	2.97565e-109	0.527798	0.999	0.988	7.55815e-105		TUBA1A	5.90588e-140	-1.67574	0.945	0.958	1.50009e-135
	PPDPF	3.84367e-109	0.894299	0.941	0.832	9.76292e-105		POU3F2	2.87051e-139	-3.90426	0.064	0.42	7.29109e-135
	TNNT1	5.75989e-108	2.36155	0.482	0.143	1.46301e-103		TMSB15A	3.0338e-135	-1.61189	0.604	0.818	7.70585e-131
	TUBA1A	3.77629e-107	-1.33079	0.939	0.958	9.59177e-103		POU3F4	3.93224e-135	-4.25839	0.029	0.361	9.98789e-131
	POU3F4	5.23608e-104	-3.06702	0.051	0.361	1.32996e-99		TMEM88	2.94728e-132	3.97319	0.486	0.127	7.48608e-128
	BEX1	4.5841e-101	-1.75966	0.404	0.696	1.16436e-96		ANXA2	7.89679e-132	2.02068	0.713	0.342	2.00578e-127
	FDPS	7.76735e-100	-1.25075	0.782	0.853	1.97291e-95		KRT19	5.89697e-129	3.01786	0.581	0.233	1.49783e-124
	RPL28	1.36199e-99	0.562232	0.994	0.989	3.45946e-95		H2AFJ	2.6111e-128	2.16813	0.631	0.249	6.63218e-124
	H3F3A	4.03675e-98	-0.521567	0.986	0.993	1.02533e-93		KRT18	8.11584e-127	2.74124	0.733	0.412	2.06142e-122
	H2AFJ	1.09334e-97	1.89504	0.584	0.249	2.77708e-93		RPS12	2.89439e-126	0.541907	0.999	0.988	7.35175e-122
	KRT19	5.40441e-94	2.64148	0.533	0.233	1.37272e-89		HMGCS1	5.76561e-124	-2.01399	0.48	0.734	1.46447e-119
	PGRMC1	3.00635e-93	-0.944283	0.84	0.883	7.63613e-89		ZIC1	5.15296e-119	-2.03558	0.208	0.571	1.30885e-114
	TPM2	1.93295e-92	1.67132	0.559	0.228	4.90969e-88		TMEM141	2.97806e-118	1.98406	0.666	0.319	7.56426e-114
	RPL10	6.40666e-92	-0.465872	0.998	0.998	1.62729e-87		DSP	8.2966e-118	2.06992	0.565	0.201	2.10734e-113
	WNT4	9.56386e-91	-3.86444	0.058	0.331	2.42922e-86		FDPS	1.65191e-116	-1.39919	0.808	0.853	4.19584e-112
	SPINT2	1.02047e-90	1.59066	0.657	0.332	2.592e-86		RPL10	2.7345e-116	-0.518012	0.999	0.998	6.94563e-112
	TSTD1	3.16613e-87	1.27503	0.622	0.272	8.04197e-83		TPM2	1.54035e-115	1.91225	0.594	0.228	3.9125e-111
	TMEM88	2.49032e-86	3.4997	0.407	0.127	6.3254e-82		EEF1B2	3.46194e-114	0.704052	0.972	0.894	8.79333e-110
	GPM6B	7.15759e-86	-1.87655	0.356	0.617	1.81803e-81		GPM6B	2.70825e-113	-2.15934	0.325	0.617	6.87896e-109
	BAMBI	9.36102e-85	2.01363	0.449	0.147	2.3777e-80		NME3	4.31904e-113	1.49108	0.622	0.235	1.09704e-108
	NME4	1.30579e-84	1.10685	0.862	0.664	3.3167e-80		CKB	4.76685e-113	-1.27218	0.688	0.849	1.21078e-108
	STMN1	1.60311e-83	-0.929161	0.937	0.955	4.07189e-79		IFITM2	9.64514e-112	1.55447	0.627	0.253	2.44986e-107
	ZNF677	9.23972e-83	-5.7497	0.008	0.23	2.34689e-78		S100A11	3.17998e-108	2.09335	0.691	0.383	8.07715e-104
	WNT3	9.75878e-83	-3.61215	0.071	0.331	2.47873e-78		TSTD1	1.6869e-106	1.40708	0.653	0.272	4.28474e-102
	HMGCS1	7.89462e-82	-1.55596	0.516	0.734	2.00523e-77		PANTR1	1.26535e-105	-3.04688	0.064	0.364	3.21398e-101
	PTN	1.95803e-78	-1.38959	0.449	0.678	4.97339e-74		RPL28	1.59848e-104	0.530158	0.997	0.989	4.06015e-100
	MT-ND2	2.66497e-78	0.676633	0.992	0.984	6.76902e-74		HAND1	3.03133e-103	3.3709	0.405	0.105	7.69957e-99
	GNAS	4.57682e-78	0.738382	0.989	0.966	1.16251e-73		MT-ND2	4.78789e-103	0.698397	0.995	0.984	1.21612e-98
	DSP	2.92205e-77	1.91014	0.491	0.201	7.422e-73		NME4	9.94247e-100	1.12785	0.885	0.664	2.52539e-95
	ID1	5.9494e-77	1.33287	0.745	0.475	1.51115e-72		FDFT1	1.12062e-99	-1.49813	0.616	0.758	2.84639e-95
	ZFAS1	1.17233e-76	0.713284	0.97	0.898	2.97771e-72		CALD1	1.36782e-98	1.34693	0.801	0.556	3.47426e-94
	PANTR1	1.57336e-76	-2.53786	0.096	0.364	3.99632e-72		S100A10	5.24189e-98	2.86987	0.621	0.332	1.33144e-93
	MDK	1.65487e-76	0.915834	0.968	0.926	4.20336e-72		LY6E	8.71484e-98	1.77931	0.663	0.334	2.21357e-93
	LINC02609	1.36904e-75	-1.87051	0.2	0.47	3.47737e-71		DMKN	1.15639e-97	2.22655	0.384	0.084	2.93723e-93
	HAND1	7.4048e-75	3.13146	0.353	0.105	1.88082e-70		COLEC12	2.43499e-97	2.20313	0.372	0.076	6.18488e-93
	SQLE	3.61404e-74	-1.18042	0.632	0.774	9.17965e-70		WNT3	4.28047e-96	-4.04565	0.063	0.331	1.08724e-91
	KRT18	4.17414e-74	2.11083	0.663	0.412	1.06023e-69		TNNT1	1.41662e-95	2.10221	0.456	0.143	3.59823e-91
	EDNRB	1.8331e-73	-4.32678	0.026	0.243	4.65608e-69		ATP5F1E	2.2914e-94	0.639312	0.979	0.935	5.82014e-90
	MARCKS	3.33249e-72	-0.734171	0.946	0.951	8.46453e-68		LINC02609	6.26421e-94	-2.35478	0.18	0.47	1.59111e-89
	IFITM2	1.73315e-71	1.37128	0.544	0.253	4.4022e-67		SERPINH1	1.88816e-93	1.15363	0.693	0.341	4.79592e-89
	NES	6.35735e-71	-1.43135	0.518	0.702	1.61477e-66		MSMO1	6.8308e-93	-1.48118	0.496	0.707	1.73502e-88
	ZIC3	7.08068e-71	-2.71067	0.075	0.318	1.79849e-66		RPL36A	2.86519e-92	-0.534912	0.99	0.981	7.27758e-88
	SERPINH1	1.53123e-70	1.04837	0.653	0.341	3.88933e-66		PLTP	9.28948e-92	1.76929	0.627	0.297	2.35953e-87
	MYL9	2.20019e-70	2.56731	0.279	0.054	5.58848e-66		SERF2	4.27687e-91	0.5967	0.99	0.946	1.08633e-86
	DMKN	5.11405e-70	1.9301	0.33	0.084	1.29897e-65		ARHGAP10	7.27392e-91	2.2939	0.333	0.059	1.84758e-86
	FTL	1.16867e-69	0.49696	0.995	0.988	2.96842e-65		ID1	1.05768e-90	1.39466	0.77	0.475	2.68651e-86
	PRTG	1.74034e-69	1.53307	0.557	0.266	4.42045e-65		SQLE	8.64585e-90	-1.30865	0.616	0.774	2.19605e-85
	MARCKSL1	3.98355e-69	-0.74613	0.914	0.931	1.01182e-64		MARCKS	4.51534e-87	-0.793222	0.947	0.951	1.1469e-82
	MIR99AHG	7.83895e-69	-1.97321	0.167	0.431	1.99109e-64		GJA1	2.05383e-86	1.79236	0.52	0.201	5.21674e-82
	NDUFB11	1.18739e-68	-0.609114	0.926	0.914	3.01596e-64		NDUFA11	3.44419e-86	0.730575	0.913	0.716	8.74823e-82
	POU3F3	2.73339e-68	-2.63223	0.061	0.296	6.94281e-64		MYL9	2.33333e-85	2.79279	0.306	0.054	5.92665e-81
	GPRC5C	8.43383e-68	1.82026	0.37	0.118	2.14219e-63		WNT4	3.35656e-85	-3.33905	0.077	0.331	8.52567e-81
	COL6A2	3.60303e-67	1.37701	0.456	0.175	9.15169e-63		TPM1	3.47515e-85	1.88673	0.825	0.64	8.82688e-81
	TMEM141	4.37282e-67	1.5913	0.58	0.319	1.1107e-62		TRIP6	1.20001e-83	1.5521	0.415	0.115	3.04804e-79
	S100A10	7.39971e-67	2.67063	0.573	0.332	1.87953e-62		EDNRB	1.40929e-83	-4.34708	0.022	0.243	3.5796e-79
	SLC9A3R1	1.43707e-66	2.37754	0.464	0.202	3.65016e-62		TAGLN3	4.12847e-83	-3.12901	0.088	0.346	1.04863e-78
	RPL36A	3.29053e-66	-0.458223	0.991	0.981	8.35796e-62		PFN1	4.32074e-83	0.809655	0.936	0.826	1.09747e-78
	IRX1	1.31742e-65	-3.48199	0.051	0.266	3.34625e-61		TMSB4X	4.39966e-83	-0.893907	0.988	0.985	1.11751e-78
	QPRT	1.80426e-65	0.792803	0.811	0.589	4.58282e-61		COBLL1	2.27959e-82	2.5667	0.321	0.067	5.79017e-78
	PLTP	1.37038e-64	1.51269	0.579	0.297	3.48076e-60		NES	4.77107e-82	-1.62056	0.546	0.702	1.21185e-77
	COLEC12	1.58833e-64	1.96106	0.304	0.076	4.03436e-60		ZNF677	1.58039e-80	-4.38435	0.019	0.23	4.01418e-76
	TMEM54	2.52208e-64	2.20546	0.27	0.055	6.40608e-60		MAP1B	1.8297e-80	-1.22843	0.815	0.875	4.64743e-76
	EFEMP2	5.4015e-64	2.13961	0.275	0.06	1.37198e-59		CST3	3.0683e-80	1.02474	0.86	0.63	7.79349e-76
	COBLL1	1.1434e-63	2.73324	0.279	0.067	2.90423e-59		SLC9A3R1	6.3901e-80	2.30611	0.494	0.202	1.62309e-75
	RPS18	2.39025e-63	0.407501	0.997	0.996	6.07123e-59		RBMS1	1.26055e-79	1.2824	0.49	0.177	3.2018e-75
	ZIC4	1.92561e-62	-1.91878	0.112	0.355	4.89106e-58		PKP2	2.93651e-79	2.05927	0.324	0.069	7.45874e-75
	COX7B	2.29619e-62	-0.68096	0.861	0.877	5.83233e-58		SPINT2	6.49922e-79	1.48555	0.634	0.332	1.6508e-74
	MSMO1	8.71896e-62	-1.1825	0.539	0.707	2.21462e-57		PSMA7	3.9886e-78	0.57332	0.965	0.891	1.0131e-73
	SNHG29	8.99425e-62	0.512704	0.982	0.952	2.28454e-57		STMN1	8.01687e-78	-0.896146	0.961	0.955	2.03629e-73
	NONO	1.4081e-61	-0.754427	0.845	0.863	3.57658e-57		EGFL7	2.20818e-77	1.88495	0.384	0.107	5.60879e-73
	FDFT1	1.68901e-61	-1.0961	0.652	0.758	4.2901e-57		EFEMP2	5.2616e-77	2.2667	0.301	0.06	1.33645e-72
	FBXO2	1.02672e-60	1.6805	0.388	0.142	2.60787e-56		ADAMTS9	9.55128e-77	2.06598	0.297	0.056	2.42603e-72
	S100A11	1.70065e-60	1.51911	0.627	0.383	4.31965e-56		ANXA1	8.985e-76	2.92487	0.293	0.06	2.28219e-71
	GSTP1	5.44443e-60	0.513931	0.966	0.897	1.38289e-55		TMEM161B-AS1	1.04458e-75	-1.44561	0.361	0.601	2.65324e-71
	TMEM256	7.75878e-60	0.886695	0.736	0.483	1.97073e-55		BEX1	2.66498e-75	-1.43149	0.472	0.696	6.76905e-71
	RPS28	2.83768e-59	0.362273	0.994	0.98	7.20771e-55		SELENOW	1.18558e-74	0.799655	0.892	0.685	3.01137e-70
	FZD10-AS1	3.19221e-59	-2.67056	0.065	0.277	8.10821e-55		CD151	2.86993e-74	1.20758	0.586	0.278	7.28963e-70
	EMX2	7.97858e-59	2.18189	0.359	0.136	2.02656e-54		FZD10-AS1	5.22358e-74	-3.08802	0.054	0.277	1.32679e-69
	CD151	1.50095e-58	1.112	0.553	0.278	3.81242e-54		PKDCC	2.2302e-73	1.77385	0.375	0.111	5.66472e-69
	RPS4X	6.1708e-58	-0.394607	0.994	0.992	1.56738e-53		GUCY1A1	5.18922e-73	2.31906	0.279	0.052	1.31806e-68
	PBX1	1.1041e-57	-1.11798	0.66	0.745	2.80441e-53		COL6A2	2.45102e-72	1.3696	0.464	0.175	6.22558e-68
	NECTIN2	1.97635e-57	0.994757	0.555	0.278	5.01994e-53		ELAVL3	6.38746e-72	-3.21057	0.058	0.28	1.62242e-67
	RRAS	2.80277e-57	1.1887	0.47	0.202	7.11904e-53		GPRC5C	7.40993e-72	1.68232	0.38	0.118	1.88212e-67
	SHOX2	6.29997e-57	-4.33878	0.022	0.196	1.60019e-52		ZFAS1	8.30695e-72	0.621841	0.972	0.898	2.10997e-67
	EEF1B2	1.00286e-56	0.536299	0.95	0.894	2.54726e-52		MSX2	1.20308e-71	1.78304	0.399	0.132	3.05581e-67
	ANXA11	1.52023e-56	1.66434	0.307	0.089	3.86138e-52		TMEM54	3.44224e-71	2.27975	0.283	0.055	8.7433e-67
	RPS23	1.72227e-56	0.351352	0.997	0.996	4.37457e-52		ARHGAP29	1.52605e-70	1.76003	0.398	0.129	3.87617e-66
	FZD10	1.73666e-56	-2.8429	0.045	0.238	4.41112e-52		MIR99AHG	2.40982e-70	-1.93284	0.179	0.431	6.12095e-66
	AC100810.1	2.50816e-56	1.28156	0.42	0.164	6.37072e-52		PRTG	3.29087e-70	1.37171	0.567	0.266	8.35882e-66
	TMSB4X	3.92072e-56	-0.701716	0.986	0.985	9.95863e-52		IGFBPL1	3.82271e-70	-2.65441	0.145	0.387	9.70968e-66
	CRTAP	4.8914e-56	1.01077	0.548	0.27	1.24242e-51		DSC2	4.74843e-70	1.55538	0.466	0.187	1.2061e-65
	NPNT	1.07745e-55	2.92102	0.253	0.062	2.73674e-51		PDLIM2	7.68631e-70	1.26391	0.554	0.257	1.95232e-65
	TRIP6	1.68546e-55	1.34189	0.349	0.115	4.28108e-51		FBXO2	1.4201e-69	1.64686	0.405	0.142	3.60706e-65
	TNNI1	2.12946e-55	2.7534	0.33	0.115	5.40882e-51		ANXA11	1.74683e-69	1.74699	0.336	0.089	4.43695e-65
	GUCY1A1	2.49139e-55	2.16969	0.241	0.052	6.32814e-51		PGRMC1	1.89439e-69	-0.740833	0.882	0.883	4.81176e-65
	PKDCC	3.56042e-55	1.62141	0.336	0.111	9.04346e-51		GATA6	2.86107e-69	2.21657	0.251	0.039	7.26711e-65
	CDH6	3.78946e-55	2.50552	0.266	0.07	9.62522e-51		TNNT2	3.5908e-69	3.71193	0.207	0.02	9.12062e-65
	LY6E	1.25228e-54	1.43594	0.578	0.334	3.1808e-50		POU3F3	6.31759e-69	-2.49073	0.069	0.296	1.60467e-64
	CPNE1	1.65436e-54	0.804328	0.753	0.522	4.20207e-50		ZIC3	6.6422e-69	-2.37634	0.087	0.318	1.68712e-64
	HAND2	2.60573e-54	2.5149	0.224	0.045	6.61856e-50		EIF6	7.43528e-69	0.888089	0.745	0.457	1.88856e-64
	CRNDE	3.01462e-54	-1.20177	0.515	0.659	7.65713e-50		MMP24OS	1.11852e-68	1.11049	0.481	0.185	2.84103e-64
	GATA6-AS1	5.92125e-54	2.3276	0.218	0.041	1.504e-49		FZD10	2.4112e-68	-3.37	0.037	0.238	6.12444e-64
	LHX2	7.87951e-54	2.58221	0.204	0.035	2.0014e-49		PTN	2.95621e-68	-1.03894	0.501	0.678	7.50876e-64
	CHCHD2	2.10391e-53	-0.700465	0.644	0.843	5.34392e-49		FLRT2	4.66286e-68	1.678	0.313	0.076	1.18437e-63
	ARHGAP29	2.45475e-53	1.43876	0.362	0.129	6.23506e-49		RPS18	1.29803e-67	0.409978	0.999	0.996	3.29699e-63
	FEZF1	4.41347e-53	2.77985	0.204	0.036	1.12102e-48		SHOX2	2.18786e-67	-4.43282	0.016	0.196	5.55716e-63
	ADAMTS9	6.2475e-53	1.80252	0.246	0.056	1.58687e-48		TUBB2A	5.74663e-67	-1.77686	0.444	0.622	1.45964e-62
	PCSK1N	1.05817e-52	-1.53907	0.387	0.589	2.68774e-48		PAK3	1.61268e-66	-2.05664	0.14	0.382	4.09622e-62
	PKP2	1.09753e-52	1.75893	0.267	0.069	2.78772e-48		DHRS4L2	1.99501e-66	1.39396	0.372	0.112	5.06732e-62
	GJA1	1.45564e-52	1.28103	0.451	0.201	3.69732e-48		H3F3A	2.36028e-66	-0.394726	0.996	0.993	5.99511e-62
	APCDD1	1.91761e-52	-2.23241	0.101	0.307	4.87074e-48		SNHG29	4.00554e-66	0.482646	0.981	0.952	1.01741e-61
	ELAVL3	3.17377e-52	-2.4616	0.078	0.28	8.06139e-48		APRT	4.1532e-66	0.78939	0.769	0.484	1.05491e-61
	ARHGAP10	3.69897e-52	1.95274	0.248	0.059	9.39538e-48		MTHFS	9.2973e-66	1.568	0.347	0.101	2.36151e-61
	PARD6B	5.82101e-52	1.2173	0.4	0.16	1.47854e-47		COL5A1	2.58116e-65	1.52309	0.387	0.133	6.55614e-61
	FAM114A1	8.59542e-52	1.42454	0.384	0.155	2.18324e-47		RPL12	4.93487e-65	0.408465	0.997	0.979	1.25346e-60
	SOX6	1.46822e-51	1.34069	0.392	0.156	3.72927e-47		IRX1	5.64674e-65	-3.01876	0.06	0.266	1.43427e-60
	CKB	1.63415e-51	-0.669513	0.752	0.849	4.15073e-47		SOX6	9.93636e-65	1.3316	0.424	0.156	2.52384e-60
	PCDH7	3.78107e-51	1.41322	0.314	0.101	9.60393e-47		CHCHD2	3.77899e-64	-0.748207	0.621	0.843	9.59863e-60
	RBMS1	8.42837e-51	1.05045	0.425	0.177	2.14081e-46		TNNI1	4.33325e-64	3.16904	0.338	0.115	1.10064e-59
	TPM1	1.87039e-50	1.5899	0.789	0.64	4.7508e-46		AC100810.1	7.74013e-64	1.12159	0.444	0.164	1.96599e-59
	FEZ1	3.10362e-50	-1.46736	0.293	0.502	7.8832e-46		NNAT	1.05629e-63	-1.6263	0.431	0.621	2.68297e-59
	FXYD5	3.96237e-50	1.50498	0.302	0.096	1.00644e-45		YWHAB	1.45928e-63	0.645367	0.888	0.693	3.70658e-59
	FEZF1-AS1	5.19244e-50	2.42295	0.204	0.039	1.31888e-45		RPS4X	1.80569e-63	-0.401342	0.995	0.992	4.58645e-59
	DSC2	7.47469e-50	1.44573	0.417	0.187	1.89857e-45		AP2S1	2.32119e-63	0.730634	0.882	0.675	5.89583e-59
	MIR100HG	1.34085e-49	-1.62591	0.204	0.425	3.40575e-45		RRBP1	2.67122e-63	1.02382	0.636	0.349	6.78489e-59
	AC092958.1	2.07426e-49	-2.24446	0.082	0.277	5.26862e-45		IGF2	4.69694e-63	2.30692	0.237	0.041	1.19302e-58
	PPIC	2.53412e-49	1.57439	0.387	0.165	6.43666e-45		LAPTM4A	5.32261e-63	0.625347	0.888	0.659	1.35194e-58
	FUNDC2	2.72173e-49	-0.870246	0.686	0.733	6.9132e-45		NONO	1.24159e-62	-0.745866	0.866	0.863	3.15364e-58
	LAMB1	6.47849e-49	1.20519	0.367	0.14	1.64554e-44		HAS2	1.35177e-62	2.13872	0.276	0.065	3.43349e-58
	IGFBPL1	8.07498e-49	-2.01166	0.173	0.387	2.05105e-44		SDC4	1.63511e-62	1.65387	0.265	0.056	4.15318e-58
	MYRF	1.33933e-48	1.89566	0.258	0.072	3.40191e-44		NECTIN2	1.94101e-62	0.970472	0.573	0.278	4.93016e-58
	IGF2	1.37657e-48	2.16513	0.206	0.041	3.49649e-44		PPIC	2.37354e-62	1.64269	0.417	0.165	6.0288e-58
	COL5A1	1.40503e-48	1.36104	0.35	0.133	3.56878e-44		GATA6-AS1	5.44324e-62	2.3258	0.235	0.041	1.38258e-57
	EGFL7	1.57504e-48	1.56799	0.316	0.107	4.00059e-44		SRGAP3	5.51661e-62	-1.49829	0.332	0.558	1.40122e-57
	HES6	1.79806e-48	-1.89157	0.299	0.503	4.56707e-44		DSG2	5.80777e-62	1.12797	0.481	0.209	1.47517e-57
	TFPI	2.27355e-48	2.19952	0.278	0.083	5.77482e-44		SLC2A4RG	1.35713e-61	1.11873	0.533	0.249	3.4471e-57
	COL1A2	3.09574e-48	0.972924	0.493	0.253	7.86318e-44		PLAT	1.43764e-61	2.50008	0.265	0.061	3.65162e-57
	ANXA1	3.49071e-48	2.38593	0.234	0.06	8.86641e-44		IDI1	1.55378e-61	-1.28352	0.533	0.671	3.94659e-57
	APLP2	5.05207e-48	0.746023	0.827	0.649	1.28323e-43		HES6	2.4076e-61	-2.89429	0.288	0.503	6.1153e-57
	SELENOW	1.22463e-47	0.649604	0.846	0.685	3.11057e-43		HAND2	4.93068e-61	2.46407	0.238	0.045	1.25239e-56
	CDH3	1.97338e-47	2.5803	0.195	0.038	5.01239e-43		HSPA1A	6.73438e-61	-2.27843	0.159	0.388	1.71053e-56
	RAMP2	2.33034e-47	1.65469	0.339	0.126	5.91906e-43		RPL5	7.40999e-61	-0.36497	0.999	0.994	1.88214e-56
	RGS10	2.41293e-47	1.76543	0.259	0.074	6.12883e-43		RPN2	7.81622e-61	0.760736	0.767	0.509	1.98532e-56
	SDC4	2.55525e-47	1.59004	0.229	0.056	6.49034e-43		FTH1	1.50831e-60	0.54007	0.99	0.978	3.8311e-56
	PLAT	4.50466e-47	2.2812	0.233	0.061	1.14418e-42		CDH3	1.8265e-60	2.61205	0.223	0.038	4.6393e-56
	RPL12	5.01535e-47	0.390863	0.992	0.979	1.2739e-42		RAMP2	2.73901e-60	1.99424	0.368	0.126	6.95708e-56
	PTMA	1.82406e-46	-0.381909	0.994	0.989	4.63312e-42		VAMP8	3.05309e-60	2.71199	0.246	0.051	7.75486e-56
	ITM2B	1.97844e-46	0.642718	0.921	0.777	5.02524e-42		FTL	4.78978e-60	0.479943	0.998	0.988	1.21661e-55
	GNG4	3.91011e-46	-2.1529	0.096	0.283	9.93168e-42		CRNDE	5.35053e-60	-1.33844	0.56	0.659	1.35903e-55
	YBX1	4.2557e-46	-0.424147	0.981	0.955	1.08095e-41		LAMB1	5.72373e-60	1.27739	0.398	0.14	1.45383e-55
	TMEM161B-AS1	1.4616e-45	-1.0114	0.412	0.601	3.71246e-41		GRN	6.71899e-60	0.956593	0.587	0.304	1.70662e-55
	RPL8	1.49889e-45	0.317064	0.994	0.981	3.80718e-41		GNG10	1.27984e-59	0.884859	0.653	0.37	3.25079e-55
	LEMD1	1.63299e-45	-2.08191	0.081	0.265	4.14781e-41		SYNGR1	2.24062e-59	1.08976	0.474	0.203	5.69118e-55
	JDP2	2.39438e-45	1.59418	0.24	0.064	6.08173e-41		IGFBP3	2.25187e-59	2.34108	0.338	0.112	5.71975e-55
	TAGLN3	4.72617e-45	-1.77914	0.145	0.346	1.20045e-40		LINC00632	2.4714e-59	-1.21109	0.491	0.668	6.27736e-55
	MAP1B	6.20312e-45	-0.889543	0.845	0.875	1.57559e-40		ZIC4	3.77044e-59	-1.74193	0.126	0.355	9.57691e-55
	TMEM35B	9.23638e-45	1.43406	0.302	0.105	2.34604e-40		SOX11	3.83462e-59	-1.41181	0.553	0.7	9.73993e-55
	SELENOP	1.00315e-44	1.36275	0.467	0.236	2.548e-40		SOX2	5.57129e-59	-1.05043	0.409	0.643	1.41511e-54
	CREB3L1	1.01021e-44	1.81589	0.209	0.048	2.56594e-40		AL359091.1	5.65693e-59	-3.67037	0.019	0.185	1.43686e-54
	PERP	1.48591e-44	1.32092	0.388	0.173	3.77421e-40		RPS28	7.41625e-59	0.33975	0.996	0.98	1.88373e-54
	RPL7A	2.35921e-44	0.323729	0.997	0.988	5.99239e-40		TFPI	7.56506e-59	2.15486	0.301	0.083	1.92152e-54
	GATA6	2.83852e-44	1.84232	0.194	0.039	7.20984e-40		MRPL40	8.83075e-59	0.832473	0.617	0.329	2.24301e-54
	MYLIP	2.87868e-44	1.27151	0.255	0.074	7.31184e-40		ELP5	9.24008e-59	0.881781	0.679	0.383	2.34698e-54
	RPS2	3.49238e-44	0.306076	0.997	0.996	8.87064e-40		TMEM35B	1.03652e-58	1.42726	0.338	0.105	2.63276e-54
	GSTK1	4.06681e-44	1.15786	0.35	0.136	1.03297e-39		CNPY2	1.17622e-58	0.624356	0.882	0.659	2.9876e-54
	SIX3	4.34457e-44	1.61359	0.279	0.095	1.10352e-39		GSTK1	1.6692e-58	1.19194	0.389	0.136	4.23977e-54
	LMAN1	5.24194e-44	0.663194	0.837	0.65	1.33145e-39		CD164	3.89788e-58	0.94651	0.616	0.333	9.9006e-54
	LUM	5.37867e-44	2.56084	0.388	0.194	1.36618e-39		LMAN2	5.8541e-58	0.712212	0.72	0.426	1.48694e-53
	TUBB2A	5.49923e-44	-1.37018	0.484	0.622	1.3968e-39		TMEM256	6.5531e-58	0.783996	0.76	0.483	1.66449e-53
	FBXO17	5.57757e-44	0.901001	0.437	0.199	1.4167e-39		B2M	7.00254e-58	1.05357	0.869	0.698	1.77865e-53
	CXCL11	7.00089e-44	5.17988	0.112	0.003	1.77823e-39		PCDH7	1.28109e-57	1.42962	0.329	0.101	3.25398e-53
	MMP24OS	7.56331e-44	0.964334	0.416	0.185	1.92108e-39		COL1A2	2.07865e-57	1.02979	0.517	0.253	5.27977e-53
	B2M	8.52474e-44	0.824271	0.84	0.698	2.16528e-39		MYRF	2.68314e-57	1.83699	0.278	0.072	6.81517e-53
	ATRX	1.07685e-43	-0.768244	0.788	0.825	2.7352e-39		TMEM179B	3.26507e-57	0.904511	0.556	0.265	8.29328e-53
	ZNF667-AS1	1.43771e-43	-5.96838	0.002	0.121	3.65178e-39		JDP2	3.83635e-57	1.74163	0.266	0.064	9.74433e-53
	ZFHX3	1.61751e-43	-1.38064	0.418	0.58	4.10848e-39		AAMDC	4.64361e-57	0.970205	0.566	0.283	1.17948e-52
	SEPTIN6	2.96213e-43	-1.55941	0.259	0.45	7.52382e-39		SCD	4.9922e-57	-1.1792	0.581	0.707	1.26802e-52
	SLC25A5	2.9688e-43	-0.555827	0.867	0.86	7.54076e-39		SERPINB9	6.82349e-57	2.17172	0.235	0.047	1.73317e-52
	COL5A2	4.42488e-43	1.13453	0.407	0.186	1.12392e-38		MAP6	6.82372e-57	-1.98533	0.18	0.406	1.73323e-52
	FGFR2	5.15053e-43	1.20032	0.373	0.158	1.30824e-38		APLP2	9.21366e-57	0.705491	0.847	0.649	2.34027e-52
	MAP3K13	1.28672e-42	1.20758	0.253	0.076	3.26826e-38		PERP	1.41434e-56	1.29449	0.423	0.173	3.59241e-52
	FEZF2	3.08878e-42	2.03802	0.217	0.058	7.84551e-38		REXO2	1.62905e-56	1.02238	0.587	0.317	4.1378e-52
	SERPINB9	3.18178e-42	2.01381	0.201	0.047	8.08172e-38		NPNT	1.73893e-56	2.65311	0.254	0.062	4.41689e-52
	COL1A1	3.77177e-42	1.53465	0.457	0.248	9.58028e-38		PHYHD1	2.20572e-56	2.51201	0.199	0.029	5.60253e-52
	CEBPD	6.61106e-42	1.70637	0.243	0.076	1.67921e-37		RPL22	4.86159e-56	-0.326923	0.992	0.978	1.23484e-51
	SLIT3	8.30719e-42	1.14456	0.319	0.12	2.11003e-37		FREM2	5.50614e-56	1.90838	0.267	0.066	1.39856e-51
	MAF	1.32239e-41	1.35897	0.441	0.225	3.35888e-37		TTYH1	7.02874e-56	-1.1342	0.423	0.626	1.7853e-51
	DSG2	2.18477e-41	1.07573	0.425	0.209	5.54933e-37		CRTAP	8.03693e-56	0.941209	0.555	0.27	2.04138e-51
	CRMP1	2.23315e-41	-1.86762	0.169	0.361	5.6722e-37		RPS2	9.05678e-56	0.31391	0.999	0.996	2.30042e-51
	GCNT1	3.53134e-41	1.9291	0.233	0.068	8.9696e-37		AHNAK	1.11851e-55	1.34575	0.516	0.267	2.84101e-51
	BARHL2	4.12991e-41	-2.97631	0.021	0.157	1.049e-36		PITX2	1.40244e-55	1.99284	0.265	0.068	3.56219e-51
	BMP4	5.8128e-41	1.5412	0.308	0.121	1.47645e-36		TMEM230	1.52139e-55	0.671539	0.785	0.528	3.86432e-51
	FTH1	6.83063e-41	0.398723	0.992	0.978	1.73498e-36		MAP3K13	2.03905e-55	1.2982	0.285	0.076	5.17919e-51
	MAP6	7.46551e-41	-1.586	0.209	0.406	1.89624e-36		MIAT	2.77155e-55	-1.76525	0.151	0.369	7.03973e-51
	PAK3	7.59634e-41	-1.54497	0.185	0.382	1.92947e-36		POLD4	2.96739e-55	1.30253	0.329	0.103	7.53716e-51
	PODXL	9.08538e-41	2.09797	0.293	0.115	2.30769e-36		COX7B	3.15189e-55	-0.631078	0.884	0.877	8.00581e-51
	NNAT	9.14749e-41	-0.720377	0.457	0.621	2.32346e-36		ARPC1B	3.98249e-55	1.33886	0.5	0.239	1.01155e-50
	DAB2	9.43997e-41	1.46715	0.313	0.122	2.39775e-36		LUM	8.77774e-55	2.56341	0.412	0.194	2.22955e-50
	AHNAK	1.01432e-40	1.46819	0.469	0.267	2.57637e-36		DOK4	9.10518e-55	1.6205	0.267	0.068	2.31272e-50
	ATP5F1E	1.49274e-40	0.443852	0.963	0.935	3.79156e-36		FIRRE	1.25201e-54	1.75203	0.271	0.071	3.18009e-50
	SCD	1.85847e-40	-0.907969	0.583	0.707	4.72052e-36		RGS5	1.91101e-54	2.37587	0.228	0.048	4.85396e-50
	RELN	2.15493e-40	2.87532	0.14	0.019	5.47352e-36		TRAPPC5	2.4951e-54	0.584566	0.852	0.618	6.33754e-50
	HAS2	2.32374e-40	1.71544	0.226	0.065	5.90229e-36		FEZ1	2.57059e-54	-1.48985	0.293	0.502	6.52929e-50
	LAMA5	2.47047e-40	1.22418	0.262	0.087	6.27498e-36		COL18A1	3.44939e-54	0.938833	0.527	0.26	8.76145e-50
	HSPA1A	2.70503e-40	-1.85511	0.195	0.388	6.87076e-36		POLR2L	4.63422e-54	0.663405	0.858	0.664	1.17709e-49
	CALD1	2.94881e-40	0.901707	0.707	0.556	7.48997e-36		OLFML3	5.31971e-54	1.84819	0.269	0.069	1.35121e-49
	CEBPB	3.18215e-40	1.21603	0.351	0.148	8.08265e-36		LAMA5	6.89175e-54	1.21287	0.298	0.087	1.7505e-49
	SYNGR1	3.41049e-40	0.942976	0.422	0.203	8.66264e-36		TMEM14C	1.98592e-53	0.534516	0.891	0.708	5.04424e-49
	PSMG3	4.89099e-40	1.03434	0.41	0.19	1.24231e-35		ID2	2.00909e-53	0.855535	0.698	0.425	5.10309e-49
	BEX4	5.90637e-40	-0.790746	0.756	0.783	1.50022e-35		LOXL1	4.13428e-53	1.48551	0.326	0.108	1.05011e-48
	MORF4L2	7.51483e-40	-0.718863	0.791	0.813	1.90877e-35		FCGRT	4.92618e-53	1.62617	0.318	0.104	1.25125e-48
	CYP51A1	8.38842e-40	-1.04154	0.58	0.69	2.13066e-35		OLMALINC	6.10149e-53	-1.68518	0.235	0.444	1.54978e-48
	RPL26	1.45155e-39	0.270691	0.994	0.991	3.68694e-35		RBPMS	6.23629e-53	1.18368	0.466	0.216	1.58402e-48
	RPS21	1.59523e-39	0.310437	0.991	0.977	4.05189e-35		AHCY	6.27705e-53	0.931346	0.572	0.304	1.59437e-48
	SMTNL2	2.11575e-39	2.69147	0.134	0.017	5.37401e-35		IFI6	9.14818e-53	2.41384	0.542	0.317	2.32364e-48
	PLXDC2	2.17373e-39	1.44758	0.246	0.078	5.52126e-35		ARPC2	9.30863e-53	0.643876	0.874	0.7	2.36439e-48
	EBP	2.41878e-39	-1.06786	0.476	0.604	6.14371e-35		GSTO1	9.92677e-53	0.858624	0.672	0.402	2.5214e-48
	SSR4	4.42023e-39	-0.533717	0.882	0.882	1.12274e-34		BARHL2	1.12239e-52	-3.28468	0.012	0.157	2.85088e-48
	COL4A1	4.44555e-39	1.29245	0.345	0.147	1.12917e-34		PHACTR2	2.39403e-52	1.03848	0.448	0.192	6.08083e-48
	LAPTM4A	4.81949e-39	0.486554	0.851	0.659	1.22415e-34		TMEM98	3.40335e-52	0.912875	0.752	0.515	8.6445e-48
	OLIG3	4.9677e-39	-3.4474	0.014	0.137	1.2618e-34		MYLIP	6.98914e-52	1.17084	0.273	0.074	1.77524e-47
	DHCR24	6.63114e-39	-1.36298	0.223	0.41	1.68431e-34		FUNDC2	7.25268e-52	-0.877187	0.716	0.733	1.84218e-47
	PITX2	8.91711e-39	1.74594	0.225	0.068	2.26495e-34		TUBB3	8.04653e-52	-2.00273	0.537	0.681	2.04382e-47
	AL359091.1	1.06752e-38	-2.29734	0.04	0.185	2.71151e-34		WFIKKN1	9.53174e-52	1.79133	0.268	0.075	2.42106e-47
	AL031058.1	1.42279e-38	1.62373	0.186	0.043	3.61388e-34		SELENOP	1.15294e-51	1.39519	0.486	0.236	2.92847e-47
	SERF2	1.45473e-38	0.417801	0.974	0.946	3.69502e-34		SERPINB6	1.30447e-51	1.12326	0.438	0.19	3.31334e-47
	IDI1	1.54568e-38	-0.915818	0.553	0.671	3.92603e-34		NDUFA13	1.88635e-51	0.429596	0.973	0.88	4.79134e-47
	SERPINF1	1.69126e-38	0.790561	0.438	0.212	4.2958e-34		FAM114A1	2.20937e-51	1.27607	0.384	0.155	5.61179e-47
	CAVIN1	1.85358e-38	2.67688	0.136	0.019	4.70809e-34		EIF2S2	2.51596e-51	0.665079	0.861	0.671	6.39054e-47
	MYL4	2.10154e-38	3.90693	0.125	0.014	5.33791e-34		FIBP	2.9327e-51	0.845948	0.604	0.324	7.44907e-47
	CTDSPL	2.16778e-38	1.1473	0.33	0.136	5.50617e-34		RAB34	4.04538e-51	0.851415	0.619	0.351	1.02753e-46
	OLMALINC	2.17752e-38	-1.38793	0.264	0.444	5.53089e-34		AL031058.1	4.38239e-51	1.70642	0.216	0.043	1.11313e-46
	COL21A1	2.39746e-38	2.20383	0.158	0.029	6.08954e-34		ITM2B	4.73269e-51	0.57856	0.933	0.777	1.2021e-46
	TPT1	2.6413e-38	0.289348	0.994	0.992	6.7089e-34		CEBPD	6.24732e-51	1.82089	0.265	0.076	1.58682e-46
	TRH	2.79294e-38	3.20402	0.176	0.042	7.09408e-34		PBX1	6.62709e-51	-1.081	0.693	0.745	1.68328e-46
	FCGRT	2.88872e-38	1.53377	0.279	0.104	7.33736e-34		PODXL	6.78392e-51	2.18648	0.317	0.115	1.72311e-46
	ADD3	3.26874e-38	0.848687	0.5	0.262	8.30261e-34		CAPG	1.25417e-50	2.59666	0.182	0.028	3.18558e-46
	ARPC1B	4.03041e-38	1.13284	0.451	0.239	1.02372e-33		PPIB	1.34084e-50	0.569108	0.936	0.821	3.40572e-46
	EIF1AX	4.57455e-38	-0.692173	0.711	0.758	1.16193e-33		LIN28A	1.38981e-50	2.00132	0.192	0.033	3.53013e-46
	MLLT11	5.40552e-38	-1.4854	0.504	0.619	1.373e-33		OSTC	1.42117e-50	0.52969	0.915	0.775	3.60977e-46
	FRZB	8.03045e-38	2.72756	0.306	0.134	2.03973e-33		HMGCR	1.62223e-50	-1.40444	0.424	0.585	4.12046e-46
	C16orf74	1.50234e-37	2.2674	0.163	0.033	3.81594e-33		CHCHD5	1.86015e-50	0.892951	0.477	0.213	4.72479e-46
	FIRRE	1.5451e-37	1.73206	0.228	0.071	3.92456e-33		CREB3L2	2.09642e-50	1.01734	0.351	0.125	5.3249e-46
	AEBP1	1.57856e-37	1.07832	0.345	0.147	4.00955e-33		SYT11	2.22292e-50	-1.6359	0.232	0.446	5.64623e-46
	CST3	1.81091e-37	0.804581	0.802	0.63	4.59972e-33		CTSV	2.28774e-50	2.17983	0.255	0.07	5.81086e-46
	CD164	1.9533e-37	0.791568	0.563	0.333	4.96139e-33		FXYD5	2.44938e-50	1.60614	0.298	0.096	6.22143e-46
	HAND2-AS1	2.23999e-37	2.95654	0.125	0.015	5.68958e-33		EPAS1	2.72675e-50	3.12399	0.166	0.021	6.92594e-46
	MZT2A	2.70902e-37	0.58958	0.796	0.61	6.88091e-33		ARID3A	2.75446e-50	0.940016	0.463	0.206	6.99633e-46
	SLC2A4RG	3.24825e-37	0.919744	0.465	0.249	8.25055e-33		TXNDC17	2.94756e-50	0.616005	0.796	0.554	7.4868e-46
	ARID3A	3.32031e-37	0.878127	0.421	0.206	8.4336e-33		PSMG3	4.08048e-50	1.03104	0.439	0.19	1.03644e-45
	FLRT2	3.43764e-37	1.27815	0.237	0.076	8.7316e-33		SLC40A1	4.39702e-50	2.08407	0.246	0.063	1.11684e-45
	TMEM37	3.4445e-37	2.79112	0.129	0.017	8.74904e-33		BMP4	4.97929e-50	1.63629	0.331	0.121	1.26474e-45
	ELP5	3.66342e-37	0.74735	0.615	0.383	9.30508e-33		CPNE1	5.0951e-50	0.698282	0.754	0.522	1.29416e-45
	SERPINB6	3.75846e-37	1.03682	0.393	0.19	9.54649e-33		LEMD1	6.97154e-50	-2.24571	0.08	0.265	1.77077e-45
	NPC2	6.24403e-37	0.602632	0.787	0.604	1.58598e-32		NRCAM	8.52594e-50	-2.64797	0.051	0.219	2.16559e-45
	PTPMT1	7.80977e-37	0.745509	0.495	0.265	1.98368e-32		DAB2	1.03826e-49	1.50538	0.336	0.122	2.63717e-45
	KDR	1.09115e-36	2.66026	0.151	0.028	2.77151e-32		RGS10	1.13572e-49	1.7359	0.265	0.074	2.88472e-45
	DOK4	1.22396e-36	1.38285	0.223	0.068	3.10886e-32		CTSA	1.20573e-49	1.25096	0.325	0.11	3.06255e-45
	MPG	1.23163e-36	0.621818	0.636	0.399	3.12834e-32		RELN	1.36598e-49	2.95183	0.16	0.019	3.4696e-45
	TSPAN15	1.33954e-36	1.37843	0.232	0.074	3.40242e-32		FGFBP3	1.56328e-49	-1.93029	0.292	0.484	3.97072e-45
	PDLIM2	2.25671e-36	0.984849	0.463	0.257	5.73204e-32		FBLN1	1.8129e-49	0.917885	0.675	0.449	4.60477e-45
	DCN	2.28262e-36	2.1881	0.341	0.17	5.79785e-32		CTDSPL	1.93355e-49	1.19548	0.362	0.136	4.91123e-45
	BNC1	2.42101e-36	3.14458	0.118	0.013	6.14937e-32		QPRT	2.06263e-49	0.662679	0.797	0.589	5.23908e-45
	TGFB1	2.71656e-36	1.8559	0.153	0.029	6.90005e-32		SLIT3	2.39498e-49	1.17677	0.336	0.12	6.08325e-45
	POLD4	4.01183e-36	1.09063	0.277	0.103	1.019e-31		PCSK1N	3.31292e-49	-1.4305	0.403	0.589	8.41482e-45
	RRBP1	4.02312e-36	0.856723	0.556	0.349	1.02187e-31		EZR	7.27535e-49	1.48793	0.621	0.412	1.84794e-44
	SPINT1	4.15302e-36	2.17311	0.149	0.028	1.05487e-31		PARD6B	7.66869e-49	1.065	0.391	0.16	1.94785e-44
	HMGB3	4.65111e-36	-0.979584	0.586	0.691	1.18138e-31		CYP51A1	7.98028e-49	-1.10869	0.577	0.69	2.02699e-44
	PHYHD1	4.97256e-36	2.214	0.152	0.029	1.26303e-31		COL1A1	8.32079e-49	1.72516	0.468	0.248	2.11348e-44
	ID3	6.04466e-36	0.9315	0.818	0.688	1.53534e-31		VTN	1.27058e-48	2.72173	0.17	0.024	3.22728e-44
	RBPMS	6.2948e-36	1.04172	0.416	0.216	1.59888e-31		SERPINF1	1.54713e-48	0.902659	0.466	0.212	3.9297e-44
	TMEM92	9.02414e-36	2.46846	0.128	0.018	2.29213e-31		FERMT1	1.9195e-48	2.90683	0.136	0.009	4.87554e-44
	OLFML3	9.25975e-36	1.41199	0.225	0.069	2.35198e-31		AC092958.1	2.18238e-48	-2.17134	0.091	0.277	5.54324e-44
	ARHGEF3	9.69568e-36	1.44164	0.16	0.033	2.4627e-31		ANXA6	2.38903e-48	0.992935	0.428	0.186	6.06815e-44
	RPLP1	1.10092e-35	0.262405	0.999	0.997	2.79635e-31		APCDD1	3.27328e-48	-2.05468	0.119	0.307	8.31414e-44
	IGFBP3	1.32929e-35	1.87499	0.279	0.112	3.37639e-31		GAMT	4.6592e-48	0.749346	0.611	0.33	1.18344e-43
	STXBP2	1.432e-35	1.9873	0.152	0.029	3.63727e-31		DCN	5.65823e-48	2.18975	0.373	0.17	1.43719e-43
	POSTN	1.50157e-35	1.5629	0.29	0.121	3.81399e-31		CAVIN1	6.35735e-48	2.83746	0.157	0.019	1.61477e-43
	ARX	1.601e-35	1.44887	0.223	0.073	4.06654e-31		MORF4L2	7.19603e-48	-0.826744	0.823	0.813	1.82779e-43
	BMP5	1.62663e-35	1.76536	0.2	0.057	4.13164e-31		COMMD4	1.57979e-47	0.855191	0.519	0.258	4.01267e-43
	PRCD	2.23334e-35	2.08407	0.144	0.026	5.67268e-31		CDH6	1.8823e-47	2.14511	0.246	0.07	4.78104e-43
	VBP1	2.2452e-35	-0.802116	0.622	0.69	5.70281e-31		ZNF667-AS1	2.72258e-47	-6.19182	0.003	0.121	6.91535e-43
	AGPAT2	2.9026e-35	0.725754	0.456	0.238	7.37261e-31		NDUFB11	2.8187e-47	-0.474527	0.95	0.914	7.15951e-43
	HMGCR	4.75836e-35	-1.09996	0.434	0.585	1.20862e-30		COL5A2	2.89655e-47	1.21073	0.412	0.186	7.35724e-43
	GRID2	5.65898e-35	-3.09568	0.032	0.158	1.43738e-30		GNG4	3.45308e-47	-2.29464	0.103	0.283	8.77083e-43
	SLIT2	7.32397e-35	1.14798	0.374	0.183	1.86029e-30		CTSC	4.2357e-47	1.35123	0.421	0.187	1.07587e-42
	MT-ND5	7.89475e-35	0.379121	0.969	0.944	2.00527e-30		GADD45GIP1	4.41389e-47	0.541809	0.873	0.69	1.12113e-42
	AC004540.2	9.04185e-35	-1.63821	0.13	0.301	2.29663e-30		TGFB1	5.20102e-47	2.17288	0.177	0.029	1.32106e-42
	TUBB3	9.36412e-35	-1.30064	0.548	0.681	2.37849e-30		AL139246.5	6.70252e-47	-2.48788	0.128	0.314	1.70244e-42
	ASPHD1	1.01e-34	1.51425	0.182	0.047	2.56541e-30		POSTN	7.42936e-47	1.62987	0.317	0.121	1.88706e-42
	AAMDC	1.07998e-34	0.80648	0.501	0.283	2.74316e-30		PNMA2	7.51567e-47	-2.41886	0.072	0.243	1.90898e-42
	EMP3	1.22397e-34	0.818068	0.66	0.47	3.10889e-30		CREB3L1	7.84473e-47	1.82907	0.212	0.048	1.99256e-42
	PHF6	1.23648e-34	-0.740466	0.643	0.723	3.14066e-30		NID2	9.73674e-47	1.65669	0.265	0.079	2.47313e-42
	GATA5	1.64835e-34	1.70092	0.173	0.043	4.1868e-30		FGFR2	1.08208e-46	1.08466	0.379	0.158	2.74848e-42
	HTATSF1	2.08601e-34	-0.835266	0.595	0.674	5.29848e-30		IL6ST	1.23614e-46	1.0928	0.471	0.236	3.1398e-42
	LLGL2	2.09809e-34	2.42613	0.129	0.02	5.32914e-30		TRIOBP	1.35763e-46	0.66292	0.487	0.228	3.44839e-42
	JPX	2.87767e-34	-0.683484	0.732	0.762	7.30928e-30		NR2F1	1.58317e-46	-0.625049	0.534	0.755	4.02126e-42
	PFKP	3.27819e-34	1.36799	0.224	0.073	8.3266e-30		PTPMT1	1.60242e-46	0.791027	0.525	0.265	4.07014e-42
	WNT2B	3.46108e-34	-2.7156	0.125	0.276	8.79115e-30		TLN1	1.92185e-46	0.713498	0.556	0.288	4.8815e-42
	ADAMTS1	4.48496e-34	1.14845	0.248	0.088	1.13918e-29		AOPEP	2.35797e-46	1.19713	0.355	0.138	5.98925e-42
	CAPG	1.27226e-33	2.27107	0.142	0.028	3.23155e-29		OLIG3	2.62221e-46	-4.87586	0.011	0.137	6.66041e-42
	GSTO1	1.66993e-33	0.689824	0.62	0.402	4.24162e-29		SLC25A5	3.05388e-46	-0.567975	0.888	0.86	7.75684e-42
	ACTG1	1.67194e-33	-0.379347	0.994	0.984	4.24673e-29		SEPTIN6	4.71548e-46	-1.58074	0.259	0.45	1.19773e-41
	VAMP8	2.15038e-33	2.03949	0.183	0.051	5.46198e-29		CAMK2N1	4.94247e-46	-1.21855	0.582	0.678	1.25539e-41
	GDI1	2.2531e-33	-1.31653	0.403	0.534	5.72288e-29		GDI1	5.66281e-46	-1.59755	0.391	0.534	1.43835e-41
	ACAT2	2.31921e-33	-1.14372	0.483	0.596	5.8908e-29		ERGIC3	6.56861e-46	0.624251	0.747	0.492	1.66843e-41
	FZD2	2.35784e-33	0.618891	0.586	0.354	5.9889e-29		MLLT11	8.14731e-46	-1.83344	0.534	0.619	2.06942e-41
	EIF2S2	2.3693e-33	0.529652	0.825	0.671	6.01803e-29		KIF5C	8.81237e-46	-1.55605	0.225	0.424	2.23834e-41
	TNNT2	2.50527e-33	2.58108	0.127	0.02	6.36338e-29		TXNIP	1.03924e-45	-0.725701	0.759	0.828	2.63968e-41
	RPL22	3.86092e-33	-0.24833	0.99	0.978	9.80675e-29		FHL1	1.07237e-45	-1.29233	0.356	0.524	2.72383e-41
	IFIT1	4.53942e-33	1.52554	0.187	0.053	1.15301e-28		TAX1BP3	1.34768e-45	0.803813	0.475	0.223	3.4231e-41
	CDC42EP1	5.2719e-33	1.60757	0.186	0.053	1.33906e-28		TLN2	1.82554e-45	1.18129	0.338	0.128	4.63687e-41
	DHRS4L2	5.64076e-33	0.963628	0.284	0.112	1.43275e-28		TP53I3	1.9531e-45	1.01721	0.326	0.116	4.96088e-41
	WFIKKN1	5.72672e-33	1.53548	0.221	0.075	1.45459e-28		EMX2	2.12086e-45	2.02207	0.322	0.136	5.38698e-41
	EEF1A1	6.13645e-33	0.224771	1	0.998	1.55866e-28		ROMO1	3.20052e-45	0.530434	0.873	0.681	8.12932e-41
	C11orf1	8.87696e-33	0.738237	0.376	0.177	2.25475e-28		AKT3	3.48196e-45	-1.46189	0.331	0.495	8.84418e-41
	SNRPE	9.36137e-33	-0.440301	0.913	0.879	2.37779e-28		COMMD7	3.77893e-45	0.705978	0.666	0.395	9.59848e-41
	HCG11	1.01468e-32	1.97155	0.154	0.035	2.57729e-28		NIT2	3.83121e-45	0.971784	0.385	0.157	9.73127e-41
	TCEAL4	1.03427e-32	-0.705317	0.692	0.737	2.62705e-28		RRAS	4.76329e-45	1.01419	0.433	0.202	1.20987e-40
	AMER2	1.14447e-32	-2.62694	0.04	0.166	2.90695e-28		CRMP1	6.08125e-45	-2.12596	0.175	0.361	1.54464e-40
	DDX5	1.19086e-32	-0.532501	0.9	0.899	3.02478e-28		SULF1	8.96197e-45	1.6512	0.261	0.083	2.27634e-40
	SRGAP3	1.31308e-32	-1.06447	0.394	0.558	3.33522e-28		SOCS2	1.00179e-44	1.52694	0.245	0.069	2.54454e-40
	PRSS35	1.65193e-32	1.90864	0.204	0.066	4.1959e-28		BCL7C	1.57564e-44	0.730882	0.634	0.371	4.00212e-40
	MTHFS	2.18944e-32	1.22202	0.261	0.101	5.56117e-28		RPL8	1.60446e-44	0.302193	0.997	0.981	4.07534e-40
	FOSL2	2.52525e-32	1.54748	0.14	0.027	6.41413e-28		CTSB	2.7035e-44	0.928037	0.508	0.252	6.86689e-40
	ID2	2.87374e-32	0.778528	0.628	0.425	7.29931e-28		SMTNL2	2.76146e-44	2.65083	0.144	0.017	7.0141e-40
	APRT	4.83838e-32	0.60528	0.692	0.484	1.22895e-27		B4GALT1	3.30945e-44	1.10525	0.279	0.089	8.40599e-40
	FREM2	4.95026e-32	1.61229	0.207	0.066	1.25737e-27		SLC3A2	3.35989e-44	0.571666	0.745	0.486	8.53413e-40
	EZR	8.93014e-32	1.52225	0.571	0.412	2.26826e-27		CELSR2	3.54383e-44	-1.67237	0.189	0.38	9.00133e-40
	MSX2	9.22086e-32	1.25216	0.298	0.132	2.3421e-27		NDUFAF8	3.97907e-44	0.603451	0.678	0.404	1.01068e-39
	TMEM98	1.32267e-31	0.862782	0.693	0.515	3.35958e-27		NEFL	5.10911e-44	-3.16808	0.057	0.215	1.29771e-39
	HACD1	1.42417e-31	1.42252	0.214	0.072	3.6174e-27		MRPL11	6.15433e-44	0.666225	0.735	0.484	1.5632e-39
	NEFL	1.45209e-31	-2.03623	0.073	0.215	3.6883e-27		MYL4	6.39076e-44	3.60535	0.137	0.014	1.62325e-39
	KLHDC8A	1.57984e-31	-2.67457	0.027	0.142	4.01279e-27		PRSS35	6.52561e-44	2.24724	0.232	0.066	1.65751e-39
	MT-ND4	1.59157e-31	0.238067	0.992	0.994	4.04258e-27		PKIG	9.03726e-44	0.88687	0.538	0.285	2.29546e-39
	SLC40A1	1.73872e-31	2.08176	0.196	0.063	4.41636e-27		ZFP36L2	1.16029e-43	1.02624	0.526	0.289	2.94712e-39
	BEX3	1.85307e-31	-0.360126	0.948	0.929	4.70679e-27		NELL2	1.35084e-43	-1.74868	0.141	0.327	3.43115e-39
	DPP7	2.66533e-31	1.08511	0.306	0.137	6.76994e-27		JPX	1.77235e-43	-0.795635	0.748	0.762	4.50178e-39
	PLLP	2.92431e-31	2.4255	0.111	0.015	7.42774e-27		CLTB	2.02048e-43	0.67041	0.577	0.323	5.13203e-39
	PNMA2	3.26011e-31	-1.78165	0.095	0.243	8.28067e-27		TRAPPC2L	2.12819e-43	0.779828	0.686	0.448	5.4056e-39
	LMCD1	3.4496e-31	1.74422	0.227	0.084	8.76198e-27		ARHGEF9	2.19892e-43	-1.40452	0.334	0.499	5.58525e-39
	FERMT1	3.75959e-31	2.47923	0.096	0.009	9.54937e-27		SNCG	2.24421e-43	-2.4222	0.065	0.225	5.70028e-39
	AC092957.1	4.01586e-31	-3.17549	0.025	0.135	1.02003e-26		JOSD2	2.73222e-43	1.2022	0.27	0.084	6.93985e-39
	SOX11	4.27939e-31	-1.0677	0.592	0.7	1.08696e-26		SELENOH	2.98573e-43	0.426045	0.947	0.814	7.58376e-39
	CRLS1	5.05662e-31	0.878032	0.376	0.188	1.28438e-26		EBP	3.66319e-43	-1.14908	0.485	0.604	9.3045e-39
	COL18A1	6.00801e-31	0.72345	0.462	0.26	1.52603e-26		SMAD7	3.91903e-43	0.955629	0.317	0.115	9.95434e-39
	SPHK1	6.72331e-31	2.44454	0.144	0.033	1.70772e-26		CXXC4	4.13472e-43	-1.48252	0.266	0.446	1.05022e-38
	LIN28A	7.064e-31	1.87139	0.144	0.033	1.79426e-26		RFX4	4.13887e-43	-2.11185	0.073	0.239	1.05127e-38
	NRCAM	7.41409e-31	-2.01353	0.079	0.219	1.88318e-26		YBX1	5.22974e-43	-0.39327	0.981	0.955	1.32835e-38
	LGR4	8.39538e-31	1.15446	0.226	0.08	2.13243e-26		PITX1	6.63298e-43	1.54503	0.287	0.104	1.68478e-38
	LGALS3	8.49757e-31	2.11194	0.209	0.072	2.15838e-26		CDC42EP1	6.92143e-43	1.71397	0.211	0.053	1.75804e-38
	SEPTIN9	8.91998e-31	0.712751	0.491	0.287	2.26568e-26		TPT1	7.11382e-43	0.274901	0.997	0.992	1.80691e-38
	OSTF1	1.07195e-30	1.60236	0.181	0.053	2.72276e-26		RPLP1	7.42589e-43	0.264322	0.999	0.997	1.88618e-38
	BLVRB	1.11557e-30	0.745726	0.628	0.414	2.83354e-26		MYL12B	7.50868e-43	0.579316	0.896	0.726	1.90721e-38
	GNG10	1.32853e-30	0.63456	0.573	0.37	3.37447e-26		MT-ND1	7.91076e-43	0.321299	0.987	0.968	2.00933e-38
	ADA	1.48226e-30	1.27562	0.253	0.099	3.76494e-26		TUT4	9.545e-43	-0.715886	0.809	0.816	2.42443e-38
	EPAS1	1.56714e-30	2.51929	0.12	0.021	3.98053e-26		ATP2B1	1.05048e-42	0.666916	0.78	0.544	2.66821e-38
	SMC1A	1.65453e-30	-1.00434	0.484	0.596	4.2025e-26		ZNF503	1.16453e-42	0.802289	0.668	0.415	2.95792e-38
	RPL36AL	1.66577e-30	0.435071	0.906	0.81	4.23106e-26		PGAM1	1.33953e-42	0.677637	0.662	0.413	3.40242e-38
	CD24	1.67595e-30	-0.488889	0.618	0.737	4.25691e-26		GSS	1.36193e-42	1.01475	0.317	0.115	3.45931e-38
	MRPL40	2.27114e-30	0.650069	0.535	0.329	5.7687e-26		MYL12A	1.78149e-42	0.731255	0.804	0.608	4.52498e-38
	TUBB	2.51691e-30	-0.414008	0.964	0.962	6.39296e-26		RPS26	1.93126e-42	0.439413	0.934	0.822	4.90539e-38
	NID2	2.70116e-30	1.34716	0.222	0.079	6.86094e-26		ARHGAP42	2.19179e-42	0.975764	0.295	0.103	5.56714e-38
	CNTN2	2.72828e-30	-3.99229	0.021	0.125	6.92984e-26		C16orf74	2.63166e-42	2.19275	0.173	0.033	6.68441e-38
	SERBP1	2.98403e-30	-0.36541	0.932	0.923	7.57942e-26		MRPS7	2.81928e-42	0.589145	0.671	0.407	7.16098e-38
	VTN	3.19899e-30	2.44572	0.126	0.024	8.12544e-26		COMMD8	2.85332e-42	0.895735	0.383	0.16	7.24743e-38
	TMC6	3.28138e-30	2.25286	0.125	0.023	8.3347e-26		BEX4	3.1228e-42	-0.794078	0.778	0.783	7.9319e-38
	LOXL1	3.88744e-30	1.00875	0.265	0.108	9.8741e-26		ATRX	4.98791e-42	-0.756024	0.818	0.825	1.26693e-37
	PFN1	4.06033e-30	0.51266	0.907	0.826	1.03132e-25		KLHDC8A	5.05944e-42	-3.20888	0.018	0.142	1.2851e-37
	NDUFA1	4.21855e-30	-0.478251	0.872	0.852	1.07151e-25		SEPTIN9	5.51866e-42	0.723783	0.534	0.287	1.40174e-37
	TGFBR3	4.50995e-30	1.62377	0.209	0.072	1.14553e-25		CHID1	5.98157e-42	0.563266	0.676	0.416	1.51932e-37
	DMRTA1	5.04907e-30	1.74155	0.163	0.044	1.28246e-25		SCAND1	6.45646e-42	0.485405	0.838	0.634	1.63994e-37
	METRNL	5.64478e-30	0.823926	0.385	0.196	1.43377e-25		MAF	7.46999e-42	1.12451	0.447	0.225	1.89738e-37
	IL6ST	5.77598e-30	0.99191	0.418	0.236	1.4671e-25		IFIT1	8.09647e-42	2.11352	0.207	0.053	2.0565e-37
	MACROD1	5.9205e-30	0.891471	0.342	0.165	1.50381e-25		FN1	8.59518e-42	1.52462	0.464	0.257	2.18318e-37
	SLC35D2	6.4012e-30	1.02948	0.273	0.114	1.62591e-25		HAND2-AS1	8.70807e-42	3.1996	0.134	0.015	2.21185e-37
	IRX2	6.9528e-30	-1.263	0.196	0.357	1.76601e-25		RPS21	9.83995e-42	0.28711	0.994	0.977	2.49935e-37
	ANXA4	6.97939e-30	1.45891	0.16	0.042	1.77277e-25		GPX8	9.88625e-42	0.693611	0.552	0.307	2.51111e-37
	UXT	7.28585e-30	-0.55613	0.77	0.783	1.85061e-25		MIR100HG	9.95194e-42	-1.40516	0.238	0.425	2.52779e-37
	EN2	7.57388e-30	-4.7543	0.004	0.089	1.92377e-25		EIF4EBP1	1.16206e-41	1.08045	0.611	0.424	2.95164e-37
	NELL2	8.26897e-30	-1.37196	0.165	0.327	2.10032e-25		SNX5	1.3117e-41	0.50023	0.561	0.302	3.33172e-37
	ITPR2	8.78753e-30	0.99152	0.228	0.082	2.23203e-25		FAM207A	1.40887e-41	0.86929	0.389	0.166	3.57852e-37
	EIF4EBP1	9.92919e-30	0.866267	0.586	0.424	2.52201e-25		HES5	1.62872e-41	-1.6365	0.237	0.422	4.13696e-37
	NEXMIF	1.19886e-29	-2.40244	0.047	0.17	3.0451e-25		PARVA	1.75435e-41	0.967294	0.345	0.139	4.45605e-37
	RAB34	1.27017e-29	0.692923	0.548	0.351	3.22622e-25		TNNC1	2.26961e-41	2.72184	0.153	0.024	5.7648e-37
	HNRNPR	1.38793e-29	-0.471949	0.849	0.872	3.52534e-25		LMCD1	3.08192e-41	1.9924	0.251	0.084	7.82808e-37
	EFNA1	1.38822e-29	1.5811	0.153	0.038	3.52609e-25		BNC1	3.58053e-41	2.80063	0.129	0.013	9.09455e-37
	TMEM134	1.48594e-29	0.671131	0.511	0.298	3.77428e-25		MYOF	4.12783e-41	2.01381	0.178	0.037	1.04847e-36
	TLN1	1.57197e-29	0.565704	0.507	0.288	3.9928e-25		SLIT2	4.99209e-41	1.00546	0.393	0.183	1.26799e-36
	GRN	1.77991e-29	0.67637	0.502	0.304	4.52098e-25		PRR5	5.0622e-41	1.3317	0.253	0.079	1.2858e-36
	TRABD	1.82093e-29	0.865835	0.346	0.166	4.62517e-25		C11orf1	5.10615e-41	0.796489	0.403	0.177	1.29696e-36
	SLC7A7	1.90293e-29	3.29649	0.09	0.008	4.83345e-25		FILIP1L	6.57578e-41	1.58278	0.23	0.068	1.67025e-36
	EHBP1L1	2.28236e-29	2.09729	0.116	0.019	5.79719e-25		MIR124-2HG	6.7231e-41	-2.29185	0.064	0.218	1.70767e-36
	PSME1	2.75132e-29	0.593772	0.589	0.376	6.98834e-25		C7orf50	7.31342e-41	0.562869	0.731	0.491	1.85761e-36
	SLC1A2	2.78539e-29	-2.92728	0.02	0.122	7.07488e-25		MPG	7.47369e-41	0.578228	0.661	0.399	1.89832e-36
	CDC42	3.55028e-29	-0.505431	0.899	0.877	9.01772e-25		ARHGDIB	8.80579e-41	3.04168	0.133	0.015	2.23667e-36
	MGST3	4.32007e-29	-0.444263	0.896	0.885	1.0973e-24		GATA3	1.44276e-40	2.4446	0.128	0.013	3.66462e-36
	ATP7B	5.11008e-29	1.35232	0.156	0.041	1.29796e-24		LDHA	1.69225e-40	0.914679	0.533	0.303	4.29833e-36
	AXL	6.40702e-29	1.20708	0.22	0.079	1.62738e-24		NAA20	1.72263e-40	0.699213	0.644	0.399	4.37547e-36
	GPC3	7.73313e-29	0.846931	0.657	0.487	1.96422e-24		HAPLN1	1.74868e-40	3.27473	0.153	0.026	4.44165e-36
	UQCC2	8.40932e-29	0.497774	0.807	0.628	2.13597e-24		PFKP	1.81962e-40	1.56345	0.237	0.073	4.62183e-36
	B4GALT1	8.93188e-29	0.972197	0.235	0.089	2.2687e-24		MARCKSL1	1.89835e-40	-0.533692	0.952	0.931	4.8218e-36
	CDKN1C	9.33196e-29	0.641283	0.728	0.566	2.37032e-24		NPC2	1.95435e-40	0.584438	0.819	0.604	4.96405e-36
	CDH1	1.05802e-28	1.87789	0.129	0.027	2.68737e-24		ACAA2	2.20881e-40	0.585505	0.591	0.337	5.61038e-36
	ZNF503	1.10413e-28	0.638509	0.633	0.415	2.80449e-24		ITM2C	2.28344e-40	0.615499	0.706	0.457	5.79994e-36
	RPL13	1.21648e-28	0.202591	0.999	0.997	3.08987e-24		HCG11	2.55582e-40	1.90733	0.173	0.035	6.49178e-36
	LHX5-AS1	1.47501e-28	1.59512	0.301	0.15	3.74652e-24		IGFBP7	2.78512e-40	2.61892	0.221	0.066	7.07421e-36
	GAMT	1.53573e-28	0.61119	0.544	0.33	3.90076e-24		ADD3	2.89272e-40	0.690929	0.508	0.262	7.34752e-36
	WDR86	1.66684e-28	1.04597	0.255	0.106	4.23378e-24		ID3	2.99398e-40	0.961972	0.831	0.688	7.60471e-36
	ERGIC3	1.87455e-28	0.517831	0.685	0.492	4.76136e-24		ANXA3	3.37641e-40	2.0782	0.191	0.046	8.57608e-36
	FKBP10	1.89133e-28	0.656786	0.52	0.317	4.80399e-24		MYL7	5.15412e-40	4.26722	0.137	0.018	1.30915e-35
	TMEM179B	2.00497e-28	0.674992	0.467	0.265	5.09261e-24		HES4	5.58395e-40	-0.910541	0.721	0.765	1.41832e-35
	DRAXIN	2.60794e-28	-1.62064	0.161	0.311	6.62416e-24		COL4A1	5.76518e-40	1.27068	0.343	0.147	1.46435e-35
	PRR5	2.64589e-28	1.26224	0.216	0.079	6.72056e-24		YARS2	6.01168e-40	0.860281	0.343	0.138	1.52697e-35
	NKAIN3	2.66325e-28	-1.68032	0.101	0.237	6.76466e-24		UBE2V1	6.49124e-40	0.507176	0.817	0.608	1.64877e-35
	RPL5	3.13107e-28	-0.243515	0.997	0.994	7.95291e-24		HACD1	7.40628e-40	1.49764	0.236	0.072	1.8812e-35
	AHCY	3.70726e-28	0.744982	0.498	0.304	9.41644e-24		ITPA	8.46418e-40	0.620779	0.456	0.218	2.1499e-35
	NHS	4.05491e-28	-2.51731	0.04	0.153	1.02995e-23		RPL36AL	8.48672e-40	0.452564	0.927	0.81	2.15563e-35
	ARHGDIB	4.3748e-28	2.64147	0.103	0.015	1.1112e-23		GPCPD1	8.67044e-40	0.806207	0.332	0.132	2.20229e-35
	CNTFR	4.55727e-28	-1.16878	0.303	0.452	1.15755e-23		TEX264	1.2004e-39	0.843177	0.37	0.157	3.04901e-35
	ZNF280D	4.63291e-28	-1.4714	0.119	0.261	1.17676e-23		FBXO17	1.35649e-39	0.719502	0.429	0.199	3.44548e-35
	CTSB	6.74321e-28	0.726105	0.451	0.252	1.71277e-23		RNASEH2C	1.4969e-39	0.639541	0.717	0.481	3.80214e-35
	RPL19	7.29494e-28	0.240357	0.995	0.986	1.85292e-23		CISD3	1.52601e-39	1.06598	0.246	0.076	3.87606e-35
	AQP1	7.45304e-28	2.93235	0.101	0.015	1.89307e-23		MXD4	1.95526e-39	0.75557	0.487	0.253	4.96635e-35
	OBSL1	7.77225e-28	0.713401	0.436	0.245	1.97415e-23		EML4	2.25553e-39	0.512319	0.491	0.245	5.72906e-35
	ATP5MC2	7.88531e-28	0.28745	0.969	0.931	2.00287e-23		GFER	2.42896e-39	0.896092	0.336	0.134	6.16956e-35
	PARVA	9.0259e-28	0.880457	0.301	0.139	2.29258e-23		PXDN	2.63308e-39	0.659543	0.483	0.246	6.68803e-35
	DMRTA2	9.41861e-28	1.90302	0.142	0.036	2.39233e-23		PLXDC2	2.94665e-39	1.37023	0.243	0.078	7.48448e-35
	BCAM	1.24756e-27	1.39296	0.185	0.061	3.1688e-23		PLSCR1	3.18362e-39	1.4296	0.245	0.079	8.08638e-35
	TNNC1	1.27229e-27	2.88649	0.12	0.024	3.23162e-23		OSTF1	3.43341e-39	1.62556	0.203	0.053	8.72085e-35
	HMGN2	1.39163e-27	-0.641439	0.947	0.921	3.53475e-23		EIF1B	4.09684e-39	-0.597845	0.866	0.845	1.0406e-34
	TMEM151A	1.4226e-27	3.0586	0.091	0.011	3.6134e-23		CEBPB	4.16625e-39	1.04562	0.347	0.148	1.05823e-34
	PTGIS	1.52123e-27	1.08968	0.199	0.068	3.86392e-23		FZD3	5.44432e-39	-0.788044	0.529	0.672	1.38286e-34
	FNBP1L	1.6792e-27	-0.834112	0.652	0.71	4.26516e-23		ARFRP1	5.65063e-39	0.95678	0.348	0.142	1.43526e-34
	ARHGEF9	1.68627e-27	-1.024	0.366	0.499	4.28313e-23		NOVA1	5.67108e-39	-1.16957	0.562	0.65	1.44045e-34
	SVBP	1.81575e-27	-0.788885	0.696	0.71	4.612e-23		ITGB1	8.90832e-39	0.585398	0.823	0.635	2.26271e-34
	SYT11	1.98671e-27	-1.22803	0.291	0.446	5.04625e-23		STXBP2	9.25322e-39	1.93036	0.159	0.029	2.35032e-34
	RERG	2.08321e-27	2.13581	0.103	0.016	5.29135e-23		CAPNS1	1.01881e-38	0.631553	0.582	0.328	2.58777e-34
	GULP1	2.0971e-27	0.623958	0.474	0.271	5.32663e-23		EFNA1	1.05506e-38	1.62648	0.175	0.038	2.67984e-34
	ARRB1	2.42076e-27	1.45304	0.124	0.026	6.14874e-23		XRN2	1.51402e-38	0.507372	0.812	0.596	3.84561e-34
	RNF114	2.4547e-27	0.552274	0.547	0.341	6.23495e-23		TMEM92	1.6393e-38	2.53083	0.133	0.018	4.16381e-34
	RHOD	2.64122e-27	1.456	0.137	0.033	6.70869e-23		AC004540.2	1.69551e-38	-1.85426	0.13	0.301	4.30658e-34
	MYOF	2.83105e-27	1.82747	0.143	0.037	7.19088e-23		ITPR2	1.70803e-38	1.05894	0.25	0.082	4.33839e-34
	ISYNA1	3.83069e-27	0.503766	0.779	0.596	9.72995e-23		VBP1	2.09645e-38	-0.833479	0.644	0.69	5.32499e-34
	TMEM230	3.86663e-27	0.472068	0.724	0.528	9.82123e-23		GATA5	2.11749e-38	1.51785	0.182	0.043	5.37844e-34
	SNX5	4.07575e-27	0.506102	0.5	0.302	1.03524e-22		MYH9	2.25531e-38	0.75486	0.417	0.196	5.72849e-34
	ANXA6	5.43284e-27	0.819801	0.361	0.186	1.37994e-22		IDH3B	3.3893e-38	0.619137	0.506	0.259	8.60883e-34
	KDELR1	5.5208e-27	0.344064	0.931	0.852	1.40228e-22		KDR	3.43426e-38	2.60232	0.153	0.028	8.72302e-34
	PDXK	5.59631e-27	0.609314	0.487	0.285	1.42146e-22		CD63	4.16957e-38	0.374998	0.979	0.931	1.05907e-33
	EMP2	6.75022e-27	0.999614	0.535	0.36	1.71456e-22		SPINT1	4.4415e-38	2.23963	0.152	0.028	1.12814e-33
	SMIM1	6.82366e-27	0.782417	0.312	0.147	1.73321e-22		TMEM223	6.63738e-38	0.71122	0.512	0.268	1.68589e-33
	CHCHD5	7.06326e-27	0.67219	0.399	0.213	1.79407e-22		ROGDI	8.19463e-38	0.992228	0.274	0.097	2.08144e-33
	RFX4	8.62528e-27	-1.56148	0.102	0.239	2.19082e-22		STRA6	8.33088e-38	1.00327	0.254	0.084	2.11604e-33
	MYO1C	8.76203e-27	1.08167	0.209	0.077	2.22555e-22		NCKAP5	8.63571e-38	-2.33424	0.071	0.219	2.19347e-33
	RPL14	9.22433e-27	0.259255	0.991	0.982	2.34298e-22		PIGT	8.63659e-38	0.726161	0.463	0.23	2.19369e-33
	SMAD7	9.95355e-27	0.788149	0.268	0.115	2.5282e-22		BMP5	1.08347e-37	1.66978	0.205	0.057	2.75201e-33
	AP1G2	1.07222e-26	1.19946	0.162	0.048	2.72343e-22		CGNL1	1.35568e-37	1.53821	0.197	0.052	3.44342e-33
	CREB3L2	1.17828e-26	0.78359	0.281	0.125	2.99282e-22		TNFRSF1A	1.38636e-37	0.789128	0.348	0.15	3.52137e-33
	MIR124-2HG	1.56748e-26	-1.72373	0.086	0.218	3.98141e-22		TMEM37	1.58801e-37	2.48391	0.129	0.017	4.03354e-33
	CHMP2A	1.57914e-26	0.471074	0.783	0.616	4.01102e-22		CLTA	1.65536e-37	0.398183	0.928	0.804	4.20461e-33
	CETN2	1.70745e-26	-0.699563	0.54	0.635	4.33692e-22		ATOX1	1.68274e-37	0.473993	0.855	0.656	4.27416e-33
	NCAM1	1.85939e-26	-1.69883	0.232	0.373	4.72285e-22		MICOS13	1.87097e-37	0.564234	0.668	0.412	4.75226e-33
	FHL1	2.14702e-26	-0.906625	0.398	0.524	5.45342e-22		CRLS1	1.90193e-37	0.798844	0.402	0.188	4.8309e-33
	PFDN4	2.2109e-26	0.478689	0.752	0.573	5.61569e-22		SAMD11	2.03917e-37	1.13955	0.265	0.094	5.17949e-33
	PSMA7	2.58856e-26	0.366853	0.948	0.891	6.57495e-22		PLSCR3	2.07988e-37	1.78588	0.173	0.039	5.28289e-33
	SEZ6L2	2.71509e-26	0.366071	0.462	0.262	6.89633e-22		TMED1	2.26815e-37	0.655861	0.565	0.319	5.76109e-33
	RPL15	2.83954e-26	0.201264	0.995	0.991	7.21244e-22		TAC3	3.02411e-37	1.73655	0.157	0.031	7.68124e-33
	RPL29	2.8664e-26	0.244533	0.998	0.989	7.28064e-22		PMP22	3.31215e-37	1.44349	0.29	0.114	8.41286e-33
	KDELR3	2.93696e-26	0.980506	0.233	0.094	7.45988e-22		NME2	3.96756e-37	0.388363	0.966	0.886	1.00776e-32
	TMEM97	3.15009e-26	-1.14961	0.386	0.502	8.00123e-22		MAN1A1	4.37617e-37	1.44241	0.237	0.078	1.11155e-32
	FZD3	3.8975e-26	-0.670366	0.553	0.672	9.89966e-22		UXT	5.08101e-37	-0.609649	0.791	0.783	1.29058e-32
	CYGB	4.08901e-26	2.04359	0.1	0.016	1.03861e-21		RGS19	5.09501e-37	1.44294	0.21	0.06	1.29413e-32
	PEBP1	4.12873e-26	-0.364047	0.911	0.911	1.0487e-21		DRAXIN	7.12106e-37	-1.65218	0.144	0.311	1.80875e-32
	IFI27L2	4.19374e-26	0.618746	0.615	0.416	1.06521e-21		LGALS3	8.04122e-37	2.22259	0.225	0.072	2.04247e-32
	SNHG32	4.34495e-26	0.429584	0.701	0.492	1.10362e-21		PSME1	8.08774e-37	0.649856	0.618	0.376	2.05428e-32
	PITX1	4.47352e-26	0.986386	0.242	0.104	1.13627e-21		FOSL2	8.0985e-37	1.62951	0.149	0.027	2.05702e-32
	FILIP1L	4.5751e-26	1.27889	0.19	0.068	1.16207e-21		MRPL28	8.52158e-37	0.550666	0.66	0.414	2.16448e-32
	DSC3	4.79561e-26	1.80134	0.13	0.032	1.21808e-21		LHX2	8.63549e-37	2.05908	0.162	0.035	2.19342e-32
	GSTZ1	4.98414e-26	0.857037	0.222	0.086	1.26597e-21		RPL41	8.90396e-37	0.244794	0.998	0.996	2.2616e-32
	SERINC3	5.2209e-26	0.599405	0.406	0.22	1.32611e-21		RHOD	9.6365e-37	1.45287	0.161	0.033	2.44767e-32
	SNCG	5.91347e-26	-1.84429	0.096	0.225	1.50202e-21		EIF4A1	1.15756e-36	0.40265	0.949	0.862	2.9402e-32
	BEX2	5.96679e-26	-1.01642	0.505	0.595	1.51556e-21		ELOVL1	1.38254e-36	0.979779	0.25	0.084	3.51166e-32
	ADAMTSL4	6.25496e-26	2.17599	0.092	0.013	1.58876e-21		PRICKLE1	1.6129e-36	1.22695	0.222	0.068	4.09676e-32
	TNFAIP3	6.77222e-26	2.29983	0.107	0.019	1.72015e-21		CNTFR	1.61365e-36	-1.38236	0.288	0.452	4.09867e-32
	BCO2	7.84307e-26	1.51871	0.179	0.062	1.99214e-21		TMEM134	1.92024e-36	0.61855	0.548	0.298	4.87742e-32
	PACSIN3	7.92429e-26	0.977311	0.25	0.106	2.01277e-21		ACTN4	2.18738e-36	0.672195	0.511	0.276	5.55594e-32
	EEF1D	8.54769e-26	0.322244	0.96	0.894	2.17111e-21		MTG1	2.96736e-36	0.739537	0.423	0.202	7.5371e-32
	LRRN4	8.98885e-26	2.36972	0.078	0.007	2.28317e-21		CLDN6	3.54676e-36	2.54181	0.127	0.018	9.00877e-32
	LINC00599	9.2112e-26	-2.9569	0.024	0.12	2.33964e-21		ZNF280D	3.64195e-36	-1.87561	0.105	0.261	9.25056e-32
	MYL12A	9.21643e-26	0.577711	0.752	0.608	2.34097e-21		TMEM14B	3.8467e-36	0.591858	0.804	0.595	9.77062e-32
	ELAVL2	9.99975e-26	-2.05212	0.065	0.185	2.53994e-21		CNTN2	3.96278e-36	-4.05597	0.017	0.125	1.00655e-31
	COL3A1	1.30554e-25	1.28322	0.568	0.436	3.31607e-21		PTGES2	4.5108e-36	0.827583	0.329	0.137	1.14574e-31
	ALPK2	1.33626e-25	2.20193	0.089	0.012	3.39409e-21		LAMC1	4.56066e-36	0.759072	0.396	0.185	1.15841e-31
	CISD3	1.52751e-25	0.878509	0.206	0.076	3.87986e-21		ADGRA2	4.76402e-36	1.44253	0.181	0.045	1.21006e-31
	UBE2V1	1.89744e-25	0.448477	0.773	0.608	4.81949e-21		AMER2	4.83614e-36	-2.95289	0.039	0.166	1.22838e-31
	CTSC	2.02615e-25	0.845943	0.361	0.187	5.14642e-21		STUB1	5.32633e-36	0.500236	0.745	0.505	1.35289e-31
	SORBS3	2.04088e-25	0.694758	0.34	0.171	5.18384e-21		ADAMTS1	5.86822e-36	1.11332	0.25	0.088	1.49053e-31
	SOX3	2.15562e-25	-1.20084	0.129	0.273	5.47529e-21		GCNT1	8.33548e-36	1.43895	0.219	0.068	2.11721e-31
	PHLDA3	2.49527e-25	1.19471	0.16	0.049	6.33798e-21		REST	8.3763e-36	0.473904	0.593	0.337	2.12758e-31
	LIMS1	2.73481e-25	0.756996	0.527	0.34	6.94642e-21		TOX3	9.5866e-36	-1.46602	0.204	0.373	2.435e-31
	PFDN2	2.95389e-25	-0.492002	0.841	0.828	7.50288e-21		RPS23	1.00924e-35	0.263516	0.998	0.996	2.56347e-31
	SNX3	3.52698e-25	0.463076	0.808	0.669	8.95854e-21		ALPK2	1.02393e-35	2.69993	0.113	0.012	2.60077e-31
	TCF21	3.55179e-25	2.04971	0.098	0.016	9.02154e-21		CNN2	1.08048e-35	0.689406	0.515	0.282	2.74443e-31
	VEGFB	3.57791e-25	0.507062	0.545	0.341	9.0879e-21		ELAVL4	1.09751e-35	-2.49709	0.042	0.171	2.78769e-31
	RPL17	3.73481e-25	0.198416	0.995	0.994	9.48642e-21		ANXA4	1.20373e-35	1.32386	0.175	0.042	3.05746e-31
	TAC3	4.77326e-25	1.36518	0.127	0.031	1.21241e-20		SLN	1.26773e-35	4.1241	0.111	0.011	3.22004e-31
	TLN2	5.66702e-25	0.730599	0.279	0.128	1.43942e-20		CTNNBL1	1.75256e-35	0.597073	0.555	0.307	4.4515e-31
	SHC1	5.89268e-25	0.766709	0.29	0.134	1.49674e-20		TMED9	1.89251e-35	0.416894	0.866	0.656	4.80698e-31
	ATRAID	6.13681e-25	0.414519	0.778	0.595	1.55875e-20		SPATS2L	2.1106e-35	1.02589	0.442	0.246	5.36092e-31
	RIPOR3	7.41165e-25	4.48921	0.061	0.001	1.88256e-20		PHF6	2.17147e-35	-0.790371	0.691	0.723	5.51553e-31
	RPS25	7.8937e-25	0.22494	0.988	0.974	2.005e-20		PDHB	2.39186e-35	0.475737	0.617	0.365	6.07531e-31
	DPYSL2	8.3133e-25	-0.859723	0.599	0.664	2.11158e-20		SNAI2	2.48947e-35	1.40132	0.181	0.047	6.32325e-31
	TMED9	8.62039e-25	0.372902	0.818	0.656	2.18958e-20		APOBEC3C	2.6942e-35	2.02408	0.126	0.018	6.84326e-31
	DMRT3	8.87026e-25	2.98282	0.091	0.014	2.25305e-20		POU2F2	3.38373e-35	-3.56838	0.046	0.173	8.59466e-31
	CTSA	9.76811e-25	0.872185	0.252	0.11	2.4811e-20		DPCD	3.39818e-35	0.672126	0.534	0.293	8.63139e-31
	PDHB	1.24803e-24	0.484463	0.569	0.365	3.16999e-20		IRF9	3.49323e-35	1.25993	0.23	0.076	8.87279e-31
	RBM8A	1.26307e-24	-0.451403	0.833	0.819	3.2082e-20		NPM3	3.99706e-35	0.888675	0.32	0.133	1.01525e-30
	ZNF22	1.28912e-24	-0.669409	0.483	0.606	3.27435e-20		DYNLRB1	4.18255e-35	0.395173	0.918	0.79	1.06237e-30
	ZFP36L2	1.34164e-24	0.739013	0.469	0.289	3.40775e-20		ATP7B	4.32775e-35	1.38729	0.17	0.041	1.09925e-30
	ITGA8	1.37821e-24	1.73329	0.126	0.032	3.50066e-20		PTPRZ1	4.62556e-35	-1.20899	0.2	0.377	1.17489e-30
	JOSD2	1.42263e-24	0.914655	0.216	0.084	3.61348e-20		ECHS1	4.9065e-35	0.509972	0.783	0.55	1.24625e-30
	ADAMTS18	1.82396e-24	2.05582	0.114	0.026	4.63287e-20		DPYSL2	4.98981e-35	-1.00752	0.588	0.664	1.26741e-30
	MT-CO3	1.8255e-24	0.271519	0.997	0.996	4.63677e-20		PTRHD1	5.12961e-35	0.602985	0.529	0.286	1.30292e-30
	NIT2	1.91206e-24	0.696777	0.317	0.157	4.85663e-20		FEZF1-AS1	5.70537e-35	1.96751	0.165	0.039	1.44916e-30
	CRIP1	2.08824e-24	1.65887	0.152	0.048	5.30412e-20		LAMTOR1	6.61619e-35	0.485423	0.759	0.509	1.68051e-30
	TMEM8A	2.31942e-24	1.01783	0.228	0.095	5.89132e-20		FZD2	7.62392e-35	0.673029	0.584	0.354	1.93648e-30
	A1BG	2.55269e-24	0.617802	0.47	0.282	6.48382e-20		LLGL2	8.36298e-35	2.1754	0.129	0.02	2.1242e-30
	PXDN	2.60619e-24	0.629638	0.43	0.246	6.61972e-20		PPP1CA	1.02004e-34	0.545353	0.666	0.427	2.59091e-30
	MSN	2.62779e-24	-0.806403	0.418	0.538	6.6746e-20		ADAMTS18	1.08452e-34	1.98402	0.14	0.026	2.75469e-30
	GMPPA	2.63948e-24	1.12174	0.179	0.063	6.70429e-20		NDUFA1	1.12106e-34	-0.496806	0.886	0.852	2.8475e-30
	SAMD11	2.76022e-24	1.14468	0.224	0.094	7.01095e-20		SMAGP	1.14169e-34	2.25642	0.146	0.029	2.89988e-30
	TUBA1C	3.09267e-24	0.548426	0.533	0.339	7.85538e-20		CD2AP	1.41795e-34	0.822224	0.326	0.14	3.60159e-30
	NASP	3.30913e-24	-0.567467	0.815	0.813	8.4052e-20		FDX2	1.44232e-34	0.86932	0.315	0.13	3.6635e-30
	CEP170	3.42764e-24	-0.95106	0.48	0.574	8.70622e-20		P4HA1	1.45627e-34	0.622711	0.551	0.311	3.69891e-30
	LINC01638	3.50934e-24	3.46339	0.074	0.007	8.91372e-20		MDP1	1.5866e-34	0.678113	0.421	0.202	4.02996e-30
	MMP23B	3.53506e-24	1.48352	0.155	0.049	8.97906e-20		LTBP3	1.7663e-34	0.875946	0.278	0.106	4.4864e-30
	ANAPC16	3.8989e-24	0.382226	0.825	0.658	9.9032e-20		SVBP	2.06933e-34	-0.919605	0.707	0.71	5.2561e-30
	LDHA	4.05803e-24	0.638162	0.479	0.303	1.03074e-19		PDLIM1	2.15112e-34	1.29557	0.32	0.144	5.46384e-30
	AKT3	4.10918e-24	-0.997577	0.379	0.495	1.04373e-19		TIMM10	2.18052e-34	0.664741	0.538	0.304	5.53853e-30
	COL6A3	4.28315e-24	0.808005	0.229	0.098	1.08792e-19		STMN4	2.21513e-34	-2.49981	0.078	0.22	5.62643e-30
	RPL36	5.10039e-24	0.207269	0.989	0.982	1.2955e-19		GATA4	2.2857e-34	4.29966	0.089	0.003	5.80568e-30
	RPN2	5.20307e-24	0.418935	0.699	0.509	1.32158e-19		COL3A1	2.37173e-34	1.34714	0.594	0.436	6.02418e-30
	AFAP1L2	5.2533e-24	1.98934	0.118	0.028	1.33434e-19		PLD3	2.38649e-34	0.523837	0.797	0.591	6.06168e-30
	GCHFR	5.37498e-24	0.748191	0.383	0.212	1.36524e-19		SERINC5	2.48197e-34	1.04827	0.252	0.091	6.30422e-30
	TMED1	6.11273e-24	0.584665	0.504	0.319	1.55263e-19		KLK6	2.50807e-34	3.37124	0.099	0.007	6.3705e-30
	CTSV	6.22508e-24	1.58468	0.186	0.07	1.58117e-19		SVIL	2.7387e-34	0.734424	0.472	0.261	6.95631e-30
	CHCHD10	6.34262e-24	0.666567	0.569	0.397	1.61102e-19		AEBP1	2.8598e-34	0.823167	0.335	0.147	7.2639e-30
	GSN	6.75864e-24	0.717802	0.291	0.141	1.71669e-19		LSR	2.86928e-34	1.28668	0.217	0.069	7.28798e-30
	SMAGP	6.92254e-24	1.86721	0.12	0.029	1.75833e-19		SLBP	3.89021e-34	0.734843	0.446	0.23	9.88113e-30
	IRX5	7.0706e-24	-2.05164	0.045	0.148	1.79593e-19		EMG1	4.01643e-34	0.756844	0.398	0.19	1.02017e-29
	CXXC4	7.17776e-24	-0.977013	0.309	0.446	1.82315e-19		PCED1A	4.14457e-34	0.760444	0.295	0.118	1.05272e-29
	FBLN1	7.3247e-24	0.661237	0.614	0.449	1.86047e-19		SEZ6L2	4.14994e-34	0.339795	0.494	0.262	1.05409e-29
	LAMTOR5	7.47399e-24	-0.462569	0.82	0.834	1.89839e-19		ARHGEF3	6.03738e-34	1.37961	0.153	0.033	1.53349e-29
	STMN4	7.68211e-24	-1.78418	0.095	0.22	1.95126e-19		MT-CYB	6.3628e-34	0.321615	0.995	0.996	1.61615e-29
	IGFBP7	7.76679e-24	2.12261	0.178	0.066	1.97276e-19		RPS27	6.65228e-34	-0.249137	1	0.995	1.68968e-29
	PARP1	7.82019e-24	-0.529638	0.749	0.776	1.98633e-19		TSPAN4	7.17217e-34	0.665003	0.502	0.279	1.82173e-29
	NFASC	8.60569e-24	-2.67474	0.037	0.136	2.18585e-19		CAPN1	7.62113e-34	0.860119	0.274	0.105	1.93577e-29
	COMMD8	9.20938e-24	0.667976	0.318	0.16	2.33918e-19		PNPLA4	8.54551e-34	0.789674	0.314	0.131	2.17056e-29
	RPP25	9.8099e-24	0.959699	0.225	0.094	2.49172e-19		CPS1	8.98728e-34	1.9874	0.141	0.027	2.28277e-29
	PHACTR2	1.00327e-23	0.700589	0.358	0.192	2.54831e-19		SRSF6	1.08628e-33	0.537606	0.462	0.236	2.75916e-29
	RGS19	1.05501e-23	1.31006	0.173	0.06	2.67973e-19		MFAP4	1.10186e-33	1.75505	0.324	0.151	2.79874e-29
	IER5L	1.10913e-23	0.4375	0.57	0.367	2.81718e-19		COL6A3	1.30331e-33	1.168	0.255	0.098	3.3104e-29
	ID4	1.14124e-23	0.866369	0.553	0.396	2.89875e-19		TECRL	1.33347e-33	5.02497	0.089	0.004	3.38701e-29
	PXK	1.30018e-23	1.04218	0.27	0.13	3.30246e-19		SLC35D2	1.37126e-33	0.931941	0.286	0.114	3.48299e-29
	PLSCR3	1.45993e-23	1.56945	0.136	0.039	3.70821e-19		ADI1	1.38145e-33	0.802654	0.421	0.216	3.50888e-29
	LAMC1	1.55837e-23	0.756462	0.349	0.185	3.95827e-19		CDK4	1.49566e-33	0.505755	0.774	0.549	3.79898e-29
	ZFP36	1.71314e-23	1.30825	0.158	0.051	4.35138e-19		NDUFB2	1.54458e-33	0.423424	0.902	0.755	3.92324e-29
	MFAP4	1.84533e-23	1.40139	0.294	0.151	4.68715e-19		BNC2	1.61514e-33	1.09535	0.221	0.073	4.10244e-29
	RPSA	1.86113e-23	0.228624	0.986	0.978	4.72727e-19		C8orf82	1.62769e-33	0.625212	0.331	0.142	4.13433e-29
	AC245041.2	1.86995e-23	3.38784	0.069	0.006	4.74966e-19		TSC22D4	1.70222e-33	0.879038	0.271	0.104	4.32364e-29
	AMHR2	1.96649e-23	1.63759	0.105	0.022	4.99489e-19		AGPAT2	1.98477e-33	0.556693	0.46	0.238	5.04133e-29
	NT5DC2	2.05379e-23	0.47531	0.648	0.464	5.21663e-19		SHC1	2.2911e-33	0.828825	0.318	0.134	5.8194e-29
	PMEL	2.07469e-23	1.33118	0.171	0.061	5.26972e-19		AP1G2	2.52727e-33	1.11551	0.18	0.048	6.41927e-29
	ABCA7	2.1489e-23	1.86855	0.124	0.032	5.45821e-19		LAMTOR5	2.56662e-33	-0.555159	0.829	0.834	6.51923e-29
	TTYH1	2.43442e-23	-0.692215	0.511	0.626	6.18341e-19		FAH	2.59376e-33	1.16473	0.226	0.077	6.58816e-29
	SULF1	2.63233e-23	1.1373	0.205	0.083	6.68612e-19		MAPK12	2.69465e-33	1.1868	0.186	0.052	6.84441e-29
	HIGD2A	2.81968e-23	0.414908	0.789	0.635	7.16199e-19		FSTL1	2.72267e-33	0.592309	0.559	0.333	6.91558e-29
	PRICKLE1	2.86491e-23	1.02902	0.184	0.068	7.27687e-19		KIF1B	2.76787e-33	-1.03332	0.56	0.629	7.0304e-29
	ITGAV	3.01564e-23	0.923756	0.301	0.154	7.65973e-19		RPL7A	3.00967e-33	0.256134	0.995	0.988	7.64455e-29
	GATA3	3.08346e-23	1.96214	0.087	0.013	7.83199e-19		WTIP	3.22644e-33	0.793281	0.232	0.079	8.19516e-29
	CD2AP	3.13539e-23	0.774154	0.288	0.14	7.96389e-19		CD46	3.40953e-33	-0.915898	0.684	0.714	8.66021e-29
	PNPLA4	3.22895e-23	0.775574	0.276	0.131	8.20153e-19		SNHG6	3.8465e-33	-0.534191	0.916	0.859	9.77011e-29
	DYNLRB1	3.27298e-23	0.315509	0.894	0.79	8.31337e-19		CCN1	3.92359e-33	1.08034	0.336	0.159	9.96593e-29
	NBDY	3.47308e-23	-0.438302	0.847	0.819	8.82162e-19		FEZF2	3.97189e-33	1.81251	0.19	0.058	1.00886e-28
	CGNL1	3.9049e-23	1.21027	0.158	0.052	9.91843e-19		NUCB1	4.10751e-33	0.571523	0.508	0.277	1.04331e-28
	INF2	4.32508e-23	1.21714	0.161	0.053	1.09857e-18		ARF1	4.25684e-33	-0.615052	0.858	0.834	1.08124e-28
	TOMM7	4.38157e-23	0.327079	0.909	0.81	1.11292e-18		MZT2A	4.83629e-33	0.460309	0.818	0.61	1.22842e-28
	TMEM14C	4.61335e-23	0.343868	0.855	0.708	1.17179e-18		SCO2	5.20291e-33	0.800669	0.298	0.123	1.32154e-28
	LINC00632	4.63384e-23	-0.67773	0.557	0.668	1.17699e-18		F11R	5.20639e-33	1.18409	0.212	0.069	1.32242e-28
	FHIT	4.65002e-23	1.20448	0.162	0.054	1.1811e-18		MSX1	5.53693e-33	0.946711	0.382	0.193	1.40638e-28
	RPL41	4.86238e-23	0.206993	0.999	0.996	1.23504e-18		AMHR2	5.57127e-33	1.79309	0.129	0.022	1.4151e-28
	COL6A1	4.98323e-23	0.657713	0.665	0.51	1.26574e-18		TPD52L2	5.61015e-33	0.51258	0.386	0.183	1.42498e-28
	ERBB4	5.17793e-23	-1.55353	0.134	0.263	1.31519e-18		SIX3	5.73668e-33	1.44131	0.244	0.095	1.45712e-28
	FTX	6.04327e-23	-0.893795	0.534	0.608	1.53499e-18		MYADM	5.86868e-33	0.832588	0.348	0.161	1.49064e-28
	MAPK12	6.29266e-23	1.08637	0.158	0.052	1.59834e-18		SNAP23	6.92647e-33	0.784861	0.264	0.099	1.75932e-28
	GFER	6.61896e-23	0.699225	0.282	0.134	1.68121e-18		INSIG1	7.5311e-33	-1.76315	0.136	0.285	1.9129e-28
	MAGED2	7.33298e-23	-0.426215	0.856	0.86	1.86258e-18		AFAP1L2	7.64146e-33	2.10274	0.14	0.028	1.94093e-28
	GADD45B	7.38777e-23	0.635641	0.216	0.089	1.87649e-18		DMRTA2	8.35011e-33	2.04188	0.153	0.036	2.12093e-28
	TXNDC5	7.53696e-23	0.5096	0.378	0.205	1.91439e-18		DNAJC1	8.47129e-33	0.566239	0.578	0.341	2.15171e-28
	SERINC5	7.60697e-23	0.877727	0.217	0.091	1.93217e-18		LMAN1	8.56472e-33	0.441721	0.852	0.65	2.17544e-28
	TAF1D	7.6089e-23	0.415247	0.696	0.507	1.93266e-18		MRPL54	8.82839e-33	0.588939	0.61	0.371	2.24241e-28
	ACAA2	7.64627e-23	0.495757	0.524	0.337	1.94215e-18		PHLDB2	9.42829e-33	0.821594	0.26	0.099	2.39479e-28
	ADGRA2	7.96552e-23	1.36436	0.145	0.045	2.02324e-18		ALDH2	1.16794e-32	0.796563	0.505	0.293	2.96657e-28
	TSPAN5	8.44768e-23	0.795415	0.415	0.254	2.14571e-18		MDFI	1.20285e-32	0.62906	0.52	0.299	3.05525e-28
	BRSK2	9.1386e-23	-1.65318	0.056	0.162	2.32121e-18		LINC00599	1.33356e-32	-3.20697	0.018	0.12	3.38725e-28
	PMP22	9.35524e-23	1.07811	0.247	0.114	2.37623e-18		NTF4	1.40555e-32	2.46242	0.114	0.016	3.57011e-28
	USP11	9.90938e-23	-0.78466	0.508	0.588	2.51698e-18		IKBIP	1.49722e-32	0.694537	0.478	0.261	3.80294e-28
	MAGOH	1.02765e-22	-0.625496	0.736	0.723	2.61022e-18		MRPL17	1.64764e-32	0.579497	0.603	0.372	4.18501e-28
	PTGES2	1.15551e-22	0.677751	0.284	0.137	2.935e-18		OGFOD3	1.68092e-32	0.872677	0.283	0.114	4.26953e-28
	FLNB	1.16555e-22	0.645188	0.338	0.178	2.9605e-18		TPI1	1.72162e-32	0.396707	0.935	0.806	4.37292e-28
	ZNF536	1.18953e-22	-2.27638	0.039	0.136	3.02142e-18		TM7SF2	1.9743e-32	0.692509	0.502	0.285	5.01472e-28
	NEUROG2	1.19177e-22	-3.23193	0.013	0.089	3.02709e-18		ERVH48-1	2.1342e-32	3.01189	0.104	0.011	5.42088e-28
	SNAP23	1.2153e-22	0.739438	0.231	0.099	3.08686e-18		PSME2	2.14441e-32	0.608654	0.595	0.379	5.44679e-28
	SCG3	1.23973e-22	-2.12693	0.052	0.156	3.14892e-18		UQCC2	2.21061e-32	0.460107	0.825	0.628	5.61496e-28
	SOCS1	1.29539e-22	1.07767	0.194	0.076	3.29029e-18		DSTN	2.45483e-32	0.527032	0.867	0.743	6.23526e-28
	SLC35F2	1.45151e-22	2.71677	0.079	0.011	3.68682e-18		FLT1	2.59641e-32	2.64608	0.113	0.016	6.59488e-28
	GATA4	1.45335e-22	3.68402	0.061	0.003	3.6915e-18		SLIRP	2.63368e-32	0.421678	0.801	0.585	6.68954e-28
	PRDX3	1.46928e-22	0.427605	0.681	0.481	3.73197e-18		DDR2	3.16792e-32	0.67869	0.255	0.095	8.04652e-28
	ACADVL	1.56322e-22	0.477982	0.485	0.296	3.97057e-18		SOCS3	3.32206e-32	1.60432	0.159	0.039	8.43803e-28
	KLK6	1.64374e-22	2.77549	0.071	0.007	4.1751e-18		MRGBP	3.4425e-32	0.602695	0.422	0.207	8.74394e-28
	ALDH2	1.73128e-22	0.690918	0.465	0.293	4.39746e-18		PFDN4	3.45392e-32	0.47117	0.786	0.573	8.77296e-28
	CDH11	1.82059e-22	0.540888	0.363	0.201	4.62429e-18		MYO1C	4.14638e-32	1.10179	0.224	0.077	1.05318e-27
	FKBP7	1.82447e-22	0.679305	0.337	0.178	4.63414e-18		HSD17B14	4.66211e-32	0.893751	0.306	0.13	1.18418e-27
	PROCR	1.87411e-22	2.34271	0.085	0.013	4.76025e-18		TMEM126A	4.75283e-32	0.58887	0.556	0.325	1.20722e-27
	AC026688.2	1.88305e-22	4.92989	0.055	0.001	4.78294e-18		H19	5.12211e-32	1.85086	0.58	0.406	1.30102e-27
	POU2F2	1.9725e-22	-2.21818	0.065	0.173	5.01014e-18		PROCR	5.29753e-32	2.64104	0.108	0.013	1.34557e-27
	YIF1A	2.07725e-22	0.457624	0.6	0.411	5.2762e-18		COA4	6.88311e-32	0.462729	0.779	0.554	1.74831e-27
	PRDM6	2.10501e-22	2.36405	0.074	0.008	5.34672e-18		CNPY3	7.00117e-32	0.603557	0.503	0.285	1.7783e-27
	LURAP1L	2.13655e-22	1.26011	0.136	0.041	5.42683e-18		TIMM13	7.34339e-32	0.441886	0.826	0.611	1.86522e-27
	GABRB3	2.26161e-22	-2.85375	0.023	0.108	5.7445e-18		GSN	8.17071e-32	0.82741	0.319	0.141	2.07536e-27
	NPAS3	2.27829e-22	-2.42475	0.032	0.124	5.78686e-18		YAP1	9.70399e-32	0.471034	0.564	0.328	2.46481e-27
	SELENOM	2.28156e-22	0.511571	0.611	0.436	5.79515e-18		ACADVL	1.01813e-31	0.529058	0.525	0.296	2.58605e-27
	SYTL1	2.44819e-22	1.33066	0.161	0.057	6.21841e-18		TMSB10	1.08985e-31	0.358553	0.984	0.96	2.76822e-27
	EFHD1	2.48773e-22	1.07746	0.211	0.088	6.31883e-18		DHCR24	1.15634e-31	-1.39298	0.266	0.41	2.93712e-27
	AC092329.4	2.61893e-22	0.766687	0.349	0.195	6.65209e-18		HM13	1.38152e-31	0.402946	0.62	0.383	3.50907e-27
	PIK3R3	2.84154e-22	-1.314	0.226	0.357	7.21751e-18		NEXMIF	1.44031e-31	-2.51078	0.049	0.17	3.6584e-27
	LINC01159	3.0915e-22	-3.4174	0.008	0.078	7.85241e-18		TMEM8A	1.48146e-31	1.05303	0.25	0.095	3.76292e-27
	ZC3HAV1	3.26148e-22	1.60318	0.144	0.046	8.28417e-18		CDH11	1.5412e-31	0.689688	0.393	0.201	3.91464e-27
	AP2S1	3.56525e-22	0.434184	0.809	0.675	9.05574e-18		RGS4	1.54506e-31	1.39761	0.152	0.036	3.92446e-27
	TRAPPC6A	3.68294e-22	0.563865	0.487	0.305	9.35466e-18		SLC35F2	1.65514e-31	3.08523	0.1	0.011	4.20407e-27
	PDLIM1	3.78315e-22	1.10635	0.282	0.144	9.6092e-18		EN2	1.71198e-31	-3.78102	0.005	0.089	4.34844e-27
	SCRN2	3.90361e-22	0.730203	0.264	0.126	9.91516e-18		CTSD	1.76856e-31	0.587957	0.617	0.387	4.49215e-27
	NOVA1	3.94375e-22	-0.941403	0.587	0.65	1.00171e-17		LGR4	1.8007e-31	1.07512	0.227	0.08	4.57377e-27
	FUOM	4.09332e-22	1.26871	0.153	0.051	1.0397e-17		BCAM	2.07056e-31	1.40022	0.195	0.061	5.25921e-27
	RGS5	4.43126e-22	1.79755	0.145	0.048	1.12554e-17		TCEAL7	2.16294e-31	-1.67065	0.164	0.321	5.49386e-27
	MFGE8	4.4728e-22	0.721919	0.482	0.304	1.13609e-17		RPSA	2.16797e-31	0.253387	0.995	0.978	5.50663e-27
	KCNK6	4.6832e-22	1.56814	0.112	0.027	1.18953e-17		MT-CO3	2.46813e-31	0.265169	0.998	0.996	6.26904e-27
	HUWE1	5.16497e-22	-0.736654	0.577	0.627	1.3119e-17		PCOLCE	2.65618e-31	1.06822	0.331	0.155	6.74668e-27
	KIF1B	5.25185e-22	-0.805928	0.546	0.629	1.33397e-17		SERINC3	2.74636e-31	0.546666	0.426	0.22	6.97576e-27
	CALU	5.63403e-22	0.329272	0.822	0.66	1.43104e-17		FST	3.41629e-31	2.09797	0.255	0.107	8.67738e-27
	NDUFAF3	5.65443e-22	0.423626	0.723	0.538	1.43622e-17		DDX5	3.41819e-31	-0.558596	0.917	0.899	8.68221e-27
	CELSR2	5.69557e-22	-1.03012	0.24	0.38	1.44668e-17		BSG	3.47482e-31	0.384495	0.937	0.798	8.82605e-27
	CTSH	5.75777e-22	1.33273	0.228	0.105	1.46247e-17		ASCL1	3.87121e-31	-2.79909	0.039	0.154	9.83288e-27
	UPF3B	5.97474e-22	-0.749604	0.502	0.574	1.51758e-17		BID	3.8945e-31	0.987022	0.305	0.134	9.89203e-27
	TCEAL7	6.00664e-22	-1.33048	0.184	0.321	1.52569e-17		SH3BGRL3	3.94552e-31	0.36949	0.858	0.673	1.00216e-26
	SMIM26	6.02402e-22	0.399527	0.785	0.621	1.5301e-17		SORBS3	4.19203e-31	0.755715	0.359	0.171	1.06478e-26
	CLDN6	6.1353e-22	1.99529	0.092	0.018	1.55837e-17		RPP25	4.78517e-31	1.0077	0.246	0.094	1.21543e-26
	ANXA3	6.70978e-22	1.58749	0.143	0.046	1.70428e-17		CYTOR	4.81151e-31	2.29467	0.119	0.02	1.22212e-26
	MAN1A1	6.83977e-22	1.3165	0.192	0.078	1.7373e-17		LUC7L3	5.11756e-31	-0.515481	0.94	0.924	1.29986e-26
	SSC4D	6.923e-22	1.75442	0.094	0.018	1.75844e-17		HES1	5.49932e-31	0.505909	0.686	0.455	1.39683e-26
	NCKAP5	8.24351e-22	-1.56521	0.101	0.219	2.09385e-17		DGCR6L	6.90873e-31	0.54205	0.536	0.307	1.75482e-26
	SRP9	8.42257e-22	-0.370445	0.904	0.869	2.13933e-17		ELAVL2	7.04827e-31	-2.34611	0.061	0.185	1.79026e-26
	APOBEC3C	8.67977e-22	1.58792	0.092	0.018	2.20466e-17		PHLDA3	7.62433e-31	1.3854	0.173	0.049	1.93658e-26
	TRADD	8.86155e-22	1.69418	0.08	0.012	2.25083e-17		RAB31	7.95658e-31	0.92262	0.266	0.107	2.02097e-26
	MT-ND1	8.96328e-22	0.245308	0.987	0.968	2.27667e-17		FKBP10	8.56372e-31	0.570557	0.539	0.317	2.17518e-26
	SRRM4	9.6832e-22	-2.15875	0.031	0.12	2.45953e-17		SLC1A2	8.70274e-31	-2.81567	0.022	0.122	2.2105e-26
	BRI3	1.01347e-21	0.341105	0.913	0.82	2.57421e-17		TSPAN15	9.04683e-31	1.19504	0.214	0.074	2.29789e-26
	ROMO1	1.01779e-21	0.377318	0.831	0.681	2.58518e-17		FLNB	9.49952e-31	0.741513	0.368	0.178	2.41288e-26
	ZNF581	1.02346e-21	0.679679	0.362	0.205	2.59958e-17		DSC3	9.71221e-31	1.82377	0.141	0.032	2.4669e-26
	CPXM1	1.15265e-21	0.682814	0.332	0.18	2.92773e-17		SLC39A2	1.0293e-30	3.40739	0.086	0.006	2.61443e-26
	SHTN1	1.26543e-21	0.78444	0.337	0.182	3.2142e-17		FAM217B	1.04568e-30	0.691864	0.396	0.199	2.65602e-26
	GADD45GIP1	1.26737e-21	0.363305	0.824	0.69	3.21913e-17		PFDN2	1.33564e-30	-0.522426	0.866	0.828	3.39253e-26
	LMAN2	1.29654e-21	0.431579	0.612	0.426	3.29322e-17		CDH1	1.44744e-30	2.05888	0.131	0.027	3.6765e-26
	INA	1.30851e-21	-2.08405	0.039	0.132	3.32362e-17		TM9SF1	1.58956e-30	0.709645	0.349	0.162	4.03747e-26
	SERTAD3	1.33564e-21	0.676436	0.284	0.14	3.39252e-17		GSTZ1	1.65694e-30	0.786537	0.236	0.086	4.20863e-26
	NRN1	1.38721e-21	-1.69064	0.103	0.225	3.52352e-17		FAM210B	1.82145e-30	0.637935	0.478	0.262	4.62647e-26
	ARPC2	1.46165e-21	0.400502	0.815	0.7	3.71259e-17		FSTL3	1.94923e-30	1.61339	0.151	0.037	4.95105e-26
	AL355001.2	1.46266e-21	1.44414	0.111	0.028	3.71517e-17		BRI3	2.04111e-30	0.415404	0.937	0.82	5.18442e-26
	ELAVL4	1.53779e-21	-1.60421	0.064	0.171	3.90598e-17		ZMYND8	2.18481e-30	0.455573	0.554	0.331	5.54941e-26
	ECH1	1.58162e-21	0.431286	0.661	0.462	4.01732e-17		CHMP2A	2.43496e-30	0.4279	0.821	0.616	6.18479e-26
	CCN1	1.65955e-21	0.85107	0.302	0.159	4.21525e-17		NRN1	2.53549e-30	-2.19455	0.089	0.225	6.44015e-26
	ACADS	1.71513e-21	1.13319	0.12	0.033	4.35644e-17		RPL19	2.57744e-30	0.239429	0.997	0.986	6.5467e-26
	CAMK2N1	1.71917e-21	-0.867165	0.641	0.678	4.36668e-17		SRRM4	2.61491e-30	-3.15527	0.021	0.12	6.64188e-26
	GPSM2	1.78576e-21	-1.27536	0.21	0.339	4.53584e-17		FRZB	2.63667e-30	2.43833	0.283	0.134	6.69714e-26
	ITM2C	1.80752e-21	0.495624	0.637	0.457	4.59109e-17		MT-ND5	2.88341e-30	0.356194	0.968	0.944	7.32386e-26
	AL139246.5	1.86968e-21	-1.3287	0.183	0.314	4.74899e-17		MARVELD1	2.96991e-30	1.03174	0.189	0.058	7.54357e-26
	VEPH1	1.87921e-21	-2.28914	0.024	0.107	4.77319e-17		TM2D2	3.53239e-30	0.622575	0.426	0.222	8.97228e-26
	NDUFA13	2.25178e-21	0.278745	0.95	0.88	5.71952e-17		PACSIN3	3.54603e-30	0.961234	0.262	0.106	9.00692e-26
	GMPR	2.45637e-21	1.87874	0.105	0.026	6.23917e-17		CTSZ	3.91658e-30	1.93544	0.149	0.037	9.94811e-26
	ATOX1	2.46752e-21	0.405199	0.802	0.656	6.26749e-17		VRK2	3.9208e-30	1.16716	0.171	0.048	9.95883e-26
	MIAT	2.47888e-21	-1.04397	0.232	0.369	6.29635e-17		CLDN7	4.22931e-30	2.52813	0.119	0.022	1.07424e-25
	TECRL	2.93383e-21	4.42858	0.059	0.004	7.45192e-17		TWF2	4.47369e-30	0.769714	0.316	0.14	1.13632e-25
	RASSF7	3.01501e-21	0.96078	0.163	0.059	7.65812e-17		GMPPA	4.58651e-30	0.980011	0.196	0.063	1.16497e-25
	PAX3	3.12037e-21	-1.6429	0.072	0.182	7.92574e-17		MFGE8	4.70823e-30	0.681203	0.521	0.304	1.19589e-25
	NDST3	3.32666e-21	-3.60589	0.013	0.085	8.44972e-17		TSPAN5	4.89125e-30	0.919237	0.441	0.254	1.24238e-25
	LINC02032	3.33057e-21	-5.07867	0.002	0.061	8.45964e-17		NHLH1	5.2993e-30	-2.57598	0.027	0.13	1.34602e-25
	TMEM219	3.41973e-21	0.437526	0.677	0.487	8.6861e-17		AQP1	5.3612e-30	2.70345	0.106	0.015	1.36174e-25
	PON2	3.54648e-21	0.3737	0.546	0.35	9.00805e-17		DDT	5.394e-30	0.529408	0.704	0.479	1.37008e-25
	TM9SF4	3.61196e-21	0.494121	0.368	0.205	9.17439e-17		MAB21L2	5.53048e-30	0.804711	0.222	0.08	1.40474e-25
	BCAS4	3.62804e-21	0.682105	0.342	0.188	9.21521e-17		ADA	5.66179e-30	0.9681	0.252	0.099	1.4381e-25
	EML4	4.0109e-21	0.404176	0.42	0.245	1.01877e-16		BAX	7.29687e-30	0.512982	0.632	0.402	1.8534e-25
	TSC22D4	4.13819e-21	0.822003	0.231	0.104	1.0511e-16		NRP1	7.7853e-30	1.20127	0.185	0.058	1.97747e-25
	SLC3A2	4.17073e-21	0.367569	0.664	0.486	1.05937e-16		PTK7	7.80566e-30	0.573832	0.398	0.201	1.98264e-25
	IFITM1	4.22307e-21	2.71746	0.078	0.012	1.07266e-16		TALDO1	8.48496e-30	0.475366	0.767	0.554	2.15518e-25
	PIN4	4.52605e-21	-0.62143	0.626	0.656	1.14962e-16		ATRAID	9.52297e-30	0.394412	0.819	0.595	2.41884e-25
	RTL8C	4.60336e-21	-0.823096	0.503	0.577	1.16925e-16		TIMM8B	9.77734e-30	0.447347	0.778	0.583	2.48345e-25
	NHLH1	5.13988e-21	-1.80832	0.037	0.13	1.30553e-16		TMC6	1.01937e-29	2.36575	0.122	0.023	2.58921e-25
	AL592463.1	5.41326e-21	3.70362	0.058	0.003	1.37497e-16		WDR18	1.03405e-29	0.519211	0.47	0.255	2.62648e-25
	DCX	6.01458e-21	-1.92578	0.178	0.302	1.5277e-16		CYFIP1	1.13144e-29	0.616739	0.426	0.221	2.87386e-25
	EHD2	6.11612e-21	1.62603	0.097	0.021	1.55349e-16		ARMCX3	1.14352e-29	-0.961822	0.617	0.664	2.90454e-25
	CD46	6.14887e-21	-0.697146	0.676	0.714	1.56181e-16		SRD5A3	1.14422e-29	1.28855	0.182	0.056	2.90633e-25
	JPT1	6.37878e-21	-0.607572	0.745	0.772	1.62021e-16		PSMB6	1.15811e-29	0.387115	0.898	0.739	2.9416e-25
	MGST1	6.69005e-21	-0.927529	0.511	0.581	1.69927e-16		C19orf48	1.22122e-29	0.521053	0.536	0.316	3.10189e-25
	SVIL	6.7055e-21	0.541524	0.425	0.261	1.7032e-16		RNF114	1.7539e-29	0.468856	0.563	0.341	4.45491e-25
	MRPL28	7.83967e-21	0.441162	0.604	0.414	1.99128e-16		YIF1A	1.75928e-29	0.459522	0.643	0.411	4.46857e-25
	GSPT2	8.0479e-21	-1.1424	0.293	0.406	2.04417e-16		KIAA0408	1.90717e-29	-2.18858	0.065	0.188	4.84421e-25
	PCED1A	8.20147e-21	0.737341	0.25	0.118	2.08317e-16		RND2	1.93832e-29	-1.806	0.233	0.364	4.92334e-25
	HNRNPU	9.18551e-21	-0.410527	0.922	0.917	2.33312e-16		DOCK1	1.96333e-29	0.644855	0.332	0.155	4.98685e-25
	PDGFA	9.57409e-21	1.6459	0.133	0.042	2.43182e-16		CAVIN3	2.0652e-29	1.70566	0.156	0.043	5.24561e-25
	CSDE1	9.65781e-21	-0.405833	0.859	0.847	2.45308e-16		TCF21	2.12014e-29	2.09868	0.107	0.016	5.38516e-25
	RPL18	1.08093e-20	0.163474	0.994	0.991	2.74555e-16		MAVS	2.28805e-29	0.788033	0.288	0.124	5.81166e-25
	DDX3X	1.20445e-20	-0.652079	0.704	0.722	3.05931e-16		PTGIS	2.33643e-29	1.09007	0.203	0.068	5.93454e-25
	DDRGK1	1.24194e-20	0.371965	0.573	0.38	3.15453e-16		IRX2	2.40884e-29	-1.32825	0.209	0.357	6.11845e-25
	TAGLN2	1.25381e-20	0.653904	0.447	0.282	3.18469e-16		OST4	2.60263e-29	0.406129	0.933	0.825	6.61068e-25
	EMX2OS	1.2954e-20	1.37123	0.158	0.059	3.29033e-16		ZC3HAV1	2.63243e-29	1.49162	0.164	0.046	6.68638e-25
	NEUROD4	1.30516e-20	-2.83133	0.016	0.09	3.31511e-16		GPSM2	2.6512e-29	-1.67013	0.2	0.339	6.73405e-25
	REXO2	1.33257e-20	0.710742	0.478	0.317	3.38474e-16		LAP3	2.83449e-29	0.739512	0.331	0.153	7.1996e-25
	TRIM71	1.36101e-20	0.855926	0.169	0.065	3.45697e-16		MRPL52	3.12694e-29	0.433086	0.73	0.496	7.94243e-25
	NUCB1	1.37889e-20	0.465259	0.457	0.277	3.50239e-16		AGTRAP	3.56108e-29	0.532786	0.508	0.289	9.04515e-25
	CAPN1	1.5609e-20	0.80545	0.229	0.105	3.9647e-16		WNT2B	3.66296e-29	-2.1853	0.142	0.276	9.30391e-25
	TEX264	1.61956e-20	0.570819	0.304	0.157	4.11369e-16		SNRPB	3.74895e-29	0.421872	0.896	0.75	9.52233e-25
	CELF3	1.65535e-20	-2.32314	0.028	0.112	4.20458e-16		GRID2	3.9655e-29	-2.45664	0.046	0.158	1.00724e-24
	HSDL2	1.78156e-20	0.52745	0.371	0.208	4.52515e-16		ZGPAT	3.97647e-29	0.895552	0.241	0.094	1.01002e-24
	PTRHD1	1.78168e-20	0.466927	0.469	0.286	4.52547e-16		EIF3K	4.38914e-29	0.329047	0.931	0.803	1.11484e-24
	P4HA1	1.83594e-20	0.42751	0.493	0.311	4.66329e-16		ST3GAL1	4.49712e-29	1.0309	0.166	0.047	1.14227e-24
	TMBIM1	1.89013e-20	2.72509	0.065	0.007	4.80094e-16		SMIM1	5.20404e-29	0.761259	0.319	0.147	1.32183e-24
	RPL4	1.94084e-20	0.226635	0.974	0.938	4.92973e-16		TERF2IP	5.24128e-29	-0.975895	0.665	0.691	1.33128e-24
	ARHGAP42	1.94655e-20	0.650831	0.228	0.103	4.94425e-16		SNX3	5.64222e-29	0.464795	0.826	0.669	1.43312e-24
	MZT2B	2.0091e-20	0.287973	0.941	0.86	5.10311e-16		KCTD12	6.38887e-29	1.21497	0.235	0.092	1.62277e-24
	ECE1	2.07081e-20	0.705147	0.248	0.118	5.25987e-16		MYDGF	6.60958e-29	0.435413	0.743	0.512	1.67883e-24
	MYH9	2.24723e-20	0.602684	0.351	0.196	5.70795e-16		HOXB6	8.32398e-29	1.14066	0.176	0.054	2.11429e-24
	ZNF467	2.25926e-20	0.813856	0.238	0.112	5.73851e-16		FEZF1	9.0012e-29	2.17846	0.141	0.036	2.2863e-24
	RPL18A	2.26575e-20	0.185215	0.998	0.993	5.75499e-16		CDKN2D	9.00967e-29	-1.746	0.156	0.292	2.28846e-24
	HOXB4	2.4566e-20	0.753759	0.236	0.112	6.23977e-16		NUTF2	9.20589e-29	0.427994	0.735	0.521	2.3383e-24
	SOCS2	2.58783e-20	0.811417	0.176	0.069	6.57309e-16		RCN2	9.34234e-29	-0.420638	0.898	0.879	2.37296e-24
	NAPRT	2.79787e-20	0.795355	0.258	0.126	7.1066e-16		SOX3	9.3709e-29	-1.27722	0.126	0.273	2.38021e-24
	MYCL	2.88389e-20	-1.75442	0.066	0.167	7.32508e-16		ZDHHC12	9.99718e-29	0.758201	0.32	0.15	2.53928e-24
	HIST1H3I	3.16455e-20	-5.18411	0.002	0.058	8.03796e-16		AXL	1.23984e-28	0.940427	0.218	0.079	3.14918e-24
	UBB	3.28953e-20	-0.257248	0.946	0.95	8.35542e-16		SLC35C2	1.30043e-28	0.688734	0.336	0.157	3.3031e-24
	EPB41	3.34776e-20	-0.840358	0.505	0.589	8.5033e-16		RAD50	1.32433e-28	0.600051	0.405	0.215	3.36379e-24
	EIF6	3.41247e-20	0.461082	0.635	0.457	8.66766e-16		NEUROD4	1.40725e-28	-3.80472	0.009	0.09	3.57443e-24
	PCAT7	3.46962e-20	0.797661	0.211	0.093	8.81283e-16		MTX1	1.48118e-28	0.454501	0.51	0.291	3.76219e-24
	MT-CO1	3.53367e-20	0.172823	0.993	0.996	8.97553e-16		SYT10	1.49022e-28	2.16885	0.123	0.025	3.78515e-24
	PTPRZ1	3.55467e-20	-0.788406	0.239	0.377	9.02887e-16		2024-03-03	1.504e-28	1.77733	0.156	0.043	3.82016e-24
	TRIOBP	3.58715e-20	0.414842	0.394	0.228	9.11136e-16		KCNMA1	1.50473e-28	1.49276	0.155	0.042	3.82201e-24
	ANGPTL2	3.60564e-20	1.41791	0.123	0.037	9.15832e-16		FEZ2	1.82148e-28	0.57404	0.501	0.29	4.62656e-24
	CD52	3.62829e-20	2.7057	0.075	0.012	9.21586e-16		NDUFA9	1.9703e-28	0.552392	0.496	0.279	5.00457e-24
	OXA1L	3.77414e-20	0.591019	0.449	0.278	9.58632e-16		UROS	2.04259e-28	0.575261	0.478	0.265	5.18817e-24
	OST4	3.87879e-20	0.349614	0.911	0.825	9.85214e-16		TRABD	2.08784e-28	0.68179	0.343	0.166	5.30311e-24
	ZNF217	4.19119e-20	0.647693	0.355	0.198	1.06456e-15		NUDT14	2.09475e-28	0.531044	0.458	0.249	5.32067e-24
	TMEM200B	4.22667e-20	1.3136	0.094	0.021	1.07357e-15		RERG	2.10393e-28	2.05138	0.105	0.016	5.34397e-24
	FAHD2B	4.39046e-20	0.575097	0.262	0.127	1.11518e-15		GCHFR	2.1571e-28	0.708087	0.401	0.212	5.47903e-24
	COL9A3	4.41926e-20	1.2486	0.14	0.047	1.12249e-15		PXK	2.19746e-28	0.932947	0.289	0.13	5.58154e-24
	HAGHL	4.81583e-20	0.796511	0.183	0.074	1.22322e-15		PRDX5	2.29274e-28	0.336283	0.938	0.838	5.82356e-24
	SMIM20	5.44645e-20	0.458007	0.548	0.363	1.3834e-15		AC245041.2	2.4442e-28	3.38102	0.08	0.006	6.20827e-24
	TPD52L1	5.56538e-20	0.851678	0.213	0.096	1.41361e-15		NHS	2.50874e-28	-2.91561	0.045	0.153	6.3722e-24
	TMEM126A	5.74524e-20	0.481211	0.506	0.325	1.45929e-15		GULP1	2.59668e-28	0.486212	0.482	0.271	6.59557e-24
	H19	5.86987e-20	1.61238	0.54	0.406	1.49095e-15		HYAL2	2.60791e-28	0.5533	0.547	0.33	6.62408e-24
	SRP14	5.98732e-20	-0.243311	0.979	0.961	1.52078e-15		ISYNA1	2.62331e-28	0.520604	0.794	0.596	6.6632e-24
	DNAJC8	6.29722e-20	-0.443212	0.788	0.784	1.59949e-15		ANGPTL2	2.70714e-28	1.58092	0.145	0.037	6.87613e-24
	SLN	6.37773e-20	3.24794	0.073	0.011	1.61994e-15		LIMS1	2.71373e-28	0.666774	0.547	0.34	6.89288e-24
	NAALAD2	6.69645e-20	0.544697	0.217	0.097	1.7009e-15		ZDHHC16	2.79018e-28	0.946151	0.237	0.092	7.08705e-24
	HSD17B14	6.81765e-20	0.687354	0.264	0.13	1.73168e-15		MAP2	2.8115e-28	-1.77857	0.204	0.354	7.14122e-24
	RACK1	6.86999e-20	0.215806	0.992	0.981	1.74498e-15		STX18	2.88777e-28	0.883879	0.325	0.153	7.33494e-24
	CYB5R2	6.98147e-20	1.96406	0.08	0.014	1.77329e-15		TRADD	3.36044e-28	1.64166	0.095	0.012	8.53551e-24
	SLC9A3R2	7.03426e-20	1.08746	0.193	0.082	1.7867e-15		CENPV	3.81648e-28	-0.603796	0.683	0.745	9.69387e-24
	PTPRN2	7.32058e-20	-1.9231	0.027	0.108	1.85943e-15		ERBB2	4.12222e-28	0.968579	0.262	0.11	1.04704e-23
	ACOT13	7.32849e-20	0.463601	0.557	0.375	1.86144e-15		RFXANK	4.16448e-28	0.511896	0.517	0.3	1.05778e-23
	SSH3	7.40737e-20	0.923875	0.088	0.018	1.88147e-15		MRPL1	4.19698e-28	0.574776	0.512	0.295	1.06603e-23
	PIGT	7.48892e-20	0.494984	0.396	0.23	1.90219e-15		INA	4.29352e-28	-3.03449	0.032	0.132	1.09055e-23
	MAVS	7.5202e-20	0.720371	0.255	0.124	1.91013e-15		EEF1A1	4.50735e-28	0.202167	0.999	0.998	1.14487e-23
	TSPAN4	7.54087e-20	0.541536	0.444	0.279	1.91538e-15		KIF1A	4.55785e-28	-1.33248	0.177	0.329	1.15769e-23
	SULF2	7.71431e-20	0.552955	0.211	0.093	1.95943e-15		RBM47	4.89331e-28	1.14718	0.227	0.088	1.2429e-23
	ATL3	7.76252e-20	1.0687	0.134	0.044	1.97168e-15		COMMD1	5.13318e-28	0.468707	0.512	0.293	1.30383e-23
	DGKZ	8.28887e-20	0.656207	0.284	0.145	2.10537e-15		COPE	5.24391e-28	0.350965	0.87	0.695	1.33195e-23
	UQCRH	8.48258e-20	-0.23783	0.947	0.924	2.15458e-15		RPS5	5.24839e-28	0.243173	0.99	0.969	1.33309e-23
	FILIP1	9.01892e-20	0.870072	0.22	0.103	2.29081e-15		DDX27	5.30631e-28	0.527562	0.47	0.264	1.3478e-23
	PTK7	9.25581e-20	0.44502	0.362	0.201	2.35098e-15		GPAA1	5.52282e-28	0.559114	0.448	0.245	1.4028e-23
	HES1	9.98429e-20	0.447045	0.628	0.455	2.53601e-15		SLC7A7	6.37123e-28	2.5906	0.086	0.008	1.61829e-23
	VRK2	1.03564e-19	1.17732	0.14	0.048	2.63051e-15		ABHD12	6.4268e-28	0.851159	0.29	0.131	1.63241e-23
	NAA20	1.11953e-19	0.451282	0.59	0.399	2.84359e-15		APMAP	6.90639e-28	0.574059	0.49	0.278	1.75422e-23
	BASP1	1.18929e-19	-0.710273	0.805	0.819	3.02079e-15		TEK	6.97932e-28	2.37746	0.094	0.012	1.77275e-23
	ARMCX3	1.21478e-19	-0.776285	0.627	0.664	3.08553e-15		PCAT7	7.32852e-28	0.816501	0.236	0.093	1.86144e-23
	ENO3	1.23583e-19	1.12306	0.193	0.085	3.13901e-15		RRP7A	7.41154e-28	0.576942	0.419	0.218	1.88253e-23
	GPX8	1.23974e-19	0.443241	0.481	0.307	3.14893e-15		PRRT4	9.02206e-28	2.03672	0.096	0.013	2.2916e-23
	CAVIN3	1.25226e-19	1.35067	0.13	0.043	3.18073e-15		NEUROG2	9.62618e-28	-3.71775	0.009	0.089	2.44505e-23
	KIAA0408	1.2852e-19	-1.78054	0.083	0.188	3.26441e-15		IRX5	9.76073e-28	-2.34154	0.041	0.148	2.47923e-23
	SOCS3	1.37389e-19	1.31578	0.125	0.039	3.48968e-15		ARRB1	1.05646e-27	1.32247	0.124	0.026	2.68341e-23
	SILC1	1.38456e-19	-2.63568	0.016	0.086	3.51679e-15		DKK1	1.09192e-27	2.94436	0.102	0.016	2.77347e-23
	TAX1BP3	1.40616e-19	0.478069	0.384	0.223	3.57165e-15		COL21A1	1.208e-27	1.70625	0.129	0.029	3.06831e-23
	BAIAP2L1	1.41703e-19	1.07364	0.19	0.081	3.59925e-15		STAT1	1.22024e-27	1.21796	0.283	0.13	3.0994e-23
	NPM3	1.49892e-19	0.697448	0.266	0.133	3.80726e-15		OBSL1	1.24633e-27	0.592491	0.444	0.245	3.16567e-23
	HOXA10	1.51134e-19	-2.34464	0.03	0.111	3.8388e-15		PRDX3	1.33085e-27	0.46939	0.706	0.481	3.38037e-23
	DAPL1	1.57342e-19	3.98736	0.109	0.031	3.99648e-15		PTX3	1.53905e-27	-1.73648	0.075	0.197	3.90918e-23
	PURPL	1.58847e-19	-4.17955	0.006	0.066	4.03472e-15		TNFRSF12A	1.59549e-27	1.03682	0.246	0.103	4.05255e-23
	BCKDK	1.71949e-19	0.511837	0.293	0.155	4.36751e-15		LOXL2	1.69337e-27	0.771253	0.172	0.053	4.30115e-23
	CNN2	1.73678e-19	0.44626	0.454	0.282	4.41142e-15		NRIP3	1.77589e-27	-3.92923	0.009	0.087	4.51075e-23
	SLC7A2	1.86884e-19	1.5447	0.119	0.036	4.74685e-15		CRISPLD2	2.22457e-27	1.40046	0.13	0.03	5.65041e-23
	ZRANB2	1.97681e-19	-0.504559	0.813	0.804	5.0211e-15		ZFHX3	2.28537e-27	-1.20164	0.496	0.58	5.80483e-23
	MGP	2.00953e-19	3.95601	0.084	0.017	5.10421e-15		SNHG11	2.46799e-27	0.867962	0.191	0.064	6.2687e-23
	FSTL3	2.16669e-19	1.22338	0.122	0.037	5.5034e-15		HTATSF1	2.48627e-27	-0.756731	0.639	0.674	6.31511e-23
	RABL6	2.22232e-19	0.472423	0.531	0.355	5.6447e-15		NBDY	2.5261e-27	-0.504959	0.862	0.819	6.41631e-23
	SNHG7	2.22988e-19	0.444887	0.75	0.584	5.6639e-15		MGST3	2.53177e-27	-0.437971	0.904	0.885	6.43069e-23
	RBM47	2.39073e-19	1.00567	0.2	0.088	6.07246e-15		METRNL	2.55423e-27	0.735628	0.373	0.196	6.48775e-23
	SYT10	2.4318e-19	2.03772	0.099	0.025	6.17678e-15		LINC01638	2.83911e-27	3.7255	0.08	0.007	7.21135e-23
	BNC2	2.46923e-19	0.752486	0.178	0.073	6.27185e-15		FUOM	3.07267e-27	1.54206	0.165	0.051	7.80458e-23
	MRC2	2.67564e-19	0.597225	0.357	0.206	6.79614e-15		MRPS18A	3.32685e-27	0.541567	0.378	0.192	8.4502e-23
	MYADM	2.82352e-19	0.587632	0.301	0.161	7.17175e-15		FNBP1L	3.37917e-27	-0.805862	0.678	0.71	8.58309e-23
	FAH	2.91643e-19	0.84672	0.183	0.077	7.40773e-15		TMEM165	3.38133e-27	0.457222	0.445	0.243	8.58858e-23
	RAX	3.01824e-19	3.75858	0.069	0.01	7.66632e-15		EMP3	3.59424e-27	0.755722	0.636	0.47	9.12938e-23
	IGFBP2	3.04048e-19	-0.395961	0.712	0.798	7.72283e-15		BABAM1	3.60489e-27	0.444472	0.463	0.258	9.15642e-23
	RBMX	3.04704e-19	-0.346427	0.913	0.889	7.73949e-15		ITGAV	3.61549e-27	0.745739	0.32	0.154	9.18335e-23
	MICOS13	3.12811e-19	0.414271	0.597	0.412	7.9454e-15		INSM1	3.68624e-27	-3.00991	0.023	0.115	9.36305e-23
	CPS1	3.23328e-19	1.44233	0.103	0.027	8.21252e-15		SLC25A13	3.72253e-27	0.53247	0.434	0.234	9.45523e-23
	F11R	3.47973e-19	0.903382	0.171	0.069	8.83853e-15		RPP25L	3.77883e-27	0.634879	0.392	0.205	9.59823e-23
	RPS5	3.48221e-19	0.215099	0.99	0.969	8.84482e-15		TCEAL3	3.85902e-27	-1.24965	0.368	0.477	9.80192e-23
	PCOLCE	3.49013e-19	0.774945	0.292	0.155	8.86493e-15		ARG2	3.96601e-27	1.45273	0.219	0.087	1.00737e-22
	H2AFZ	3.49851e-19	-0.330214	0.961	0.94	8.88621e-15		FAHD2B	4.07952e-27	0.687684	0.285	0.127	1.0362e-22
	TBC1D1	3.75071e-19	0.635406	0.306	0.165	9.5268e-15		RASSF7	4.09353e-27	0.902382	0.181	0.059	1.03976e-22
	GCNT2	3.96917e-19	0.872741	0.171	0.068	1.00817e-14		CXCL11	4.60318e-27	4.27281	0.072	0.003	1.16921e-22
	RND2	4.0082e-19	-1.25003	0.25	0.364	1.01808e-14		CYGB	5.41601e-27	2.07922	0.101	0.016	1.37567e-22
	ORAI1	4.20895e-19	0.588072	0.337	0.19	1.06907e-14		GCNT2	5.42551e-27	0.936468	0.195	0.068	1.37808e-22
	P4HTM	4.4681e-19	0.713838	0.317	0.175	1.1349e-14		TXNDC9	5.4497e-27	0.443194	0.449	0.241	1.38422e-22
	HDLBP	4.6946e-19	0.407875	0.666	0.5	1.19243e-14		UACA	5.52399e-27	0.613305	0.378	0.196	1.40309e-22
	WTIP	4.79233e-19	0.545212	0.188	0.079	1.21725e-14		NMRAL1	5.564e-27	0.910069	0.251	0.105	1.41326e-22
	SLC16A3	4.81425e-19	1.52484	0.127	0.042	1.22282e-14		PAPSS1	5.6865e-27	0.54827	0.49	0.282	1.44437e-22
	PPARA	5.0398e-19	0.814983	0.142	0.049	1.28011e-14		ADAMTS19	5.73761e-27	1.74969	0.13	0.031	1.45735e-22
	DPYSL5	5.23126e-19	-0.987044	0.138	0.257	1.32874e-14		PIEZO1	6.06589e-27	1.56841	0.113	0.022	1.54074e-22
	SNRPB2	5.24456e-19	-0.568088	0.629	0.669	1.33212e-14		SLC16A3	6.12655e-27	1.49224	0.15	0.042	1.55614e-22
	CYP2S1	5.31108e-19	2.17591	0.07	0.011	1.34901e-14		RPL26	6.18918e-27	0.218084	0.999	0.991	1.57205e-22
	AL445253.1	5.55531e-19	-4.2534	0.003	0.057	1.41105e-14		CTDSP1	6.38699e-27	0.788674	0.232	0.091	1.6223e-22
	SCO2	5.72496e-19	0.690896	0.248	0.123	1.45414e-14		BCKDK	6.4386e-27	0.545229	0.323	0.155	1.6354e-22
	MXD4	5.83444e-19	0.455231	0.413	0.253	1.48195e-14		PIK3R3	6.57086e-27	-1.53871	0.228	0.357	1.669e-22
	PRDX1	5.97515e-19	-0.274875	0.949	0.908	1.51769e-14		THOC6	6.8542e-27	0.523499	0.403	0.211	1.74097e-22
	AL354863.1	6.0381e-19	2.25598	0.08	0.016	1.53368e-14		TNFAIP3	6.96862e-27	1.95523	0.108	0.019	1.77003e-22
	COPZ2	6.05196e-19	1.45175	0.1	0.026	1.5372e-14		TM9SF4	7.22576e-27	0.350809	0.399	0.205	1.83534e-22
	2024-03-03	6.16027e-19	1.48533	0.129	0.043	1.56471e-14		CMTM6	8.22708e-27	0.399021	0.54	0.325	2.08968e-22
	CSPG5	6.25939e-19	-2.52345	0.021	0.094	1.58988e-14		AMIGO2	8.33839e-27	1.48837	0.134	0.033	2.11795e-22
	CAST	6.34994e-19	0.454532	0.528	0.364	1.61289e-14		HDLBP	9.20716e-27	0.474514	0.704	0.5	2.33862e-22
	C15orf39	6.41203e-19	0.834024	0.144	0.051	1.62866e-14		SLC2A1	9.89733e-27	1.44008	0.386	0.223	2.51392e-22
	LAYN	6.41461e-19	1.16101	0.098	0.025	1.62931e-14		RPL11	1.03821e-26	-0.196689	0.998	0.996	2.63706e-22
	NTF4	6.6418e-19	1.90018	0.08	0.016	1.68702e-14		ERBB4	1.05467e-26	-1.76305	0.132	0.263	2.67887e-22
	ATP10D	6.78025e-19	1.36132	0.119	0.037	1.72218e-14		FAM174C	1.15574e-26	0.584399	0.381	0.2	2.93559e-22
	PGK1	7.32203e-19	-0.720933	0.644	0.662	1.8598e-14		FASTK	1.19873e-26	0.502595	0.393	0.202	3.04479e-22
	SNHG18	7.44636e-19	0.778246	0.288	0.157	1.89138e-14		SPHK1	1.20746e-26	1.97951	0.131	0.033	3.06695e-22
	NUCKS1	8.70306e-19	-0.359258	0.948	0.928	2.21058e-14		RABL6	1.2514e-26	0.508648	0.563	0.355	3.17855e-22
	SNAI2	9.17798e-19	1.09833	0.134	0.047	2.33121e-14		PRCD	1.25811e-26	1.51688	0.12	0.026	3.1956e-22
	CRYGD	9.88918e-19	-2.07076	0.029	0.108	2.51185e-14		PDGFA	1.36303e-26	1.84486	0.148	0.042	3.46211e-22
	SPATS2L	1.00801e-18	0.826305	0.384	0.246	2.56035e-14		AC092957.1	1.56641e-26	-2.41928	0.035	0.135	3.97868e-22
	BSG	1.02085e-18	0.289225	0.902	0.798	2.59295e-14		SLC25A11	1.58286e-26	0.498218	0.555	0.334	4.02046e-22
	APC2	1.11335e-18	-2.29958	0.034	0.115	2.82792e-14		IFITM1	1.58625e-26	2.82586	0.09	0.012	4.02906e-22
	HPS1	1.12576e-18	0.731173	0.232	0.112	2.85942e-14		BAIAP2L1	1.66932e-26	1.04863	0.214	0.081	4.24006e-22
	CYBRD1	1.13054e-18	0.855425	0.147	0.054	2.87158e-14		ERBB3	1.87575e-26	2.34452	0.119	0.027	4.76439e-22
	GABRA2	1.15858e-18	2.41764	0.067	0.009	2.94278e-14		ANGPTL4	1.91354e-26	2.39418	0.094	0.013	4.8604e-22
	DCTD	1.16801e-18	0.527528	0.321	0.177	2.96674e-14		RBM7	1.99531e-26	0.531652	0.399	0.207	5.06809e-22
	CDC42EP5	1.35158e-18	0.472785	0.481	0.317	3.43301e-14		ECH1	2.05629e-26	0.448308	0.693	0.462	5.22297e-22
	SQSTM1	1.36279e-18	0.488601	0.5	0.329	3.46149e-14		TBC1D4	2.06126e-26	1.3987	0.148	0.042	5.23561e-22
	RPS24	1.37783e-18	0.170432	0.998	0.994	3.49968e-14		TCEAL4	2.07084e-26	-0.629932	0.752	0.737	5.25994e-22
	BLACAT1	1.42023e-18	-2.70682	0.021	0.093	3.60739e-14		CETN2	2.22984e-26	-0.757615	0.578	0.635	5.66379e-22
	APMAP	1.42656e-18	0.462906	0.449	0.278	3.62347e-14		GATD3B	2.37128e-26	0.55367	0.359	0.18	6.02306e-22
	SOX2	1.45982e-18	-0.453727	0.499	0.643	3.70794e-14		ETFA	2.45408e-26	0.468133	0.578	0.357	6.23336e-22
	SFRP1	1.48387e-18	0.301315	0.42	0.26	3.76904e-14		CD2BP2	2.47119e-26	0.536901	0.408	0.216	6.27681e-22
	SLC16A2	1.50606e-18	-1.26139	0.201	0.319	3.82539e-14		CYREN	2.57226e-26	0.670922	0.269	0.117	6.53353e-22
	FAM207A	1.51951e-18	0.593442	0.308	0.166	3.85957e-14		TAGLN	2.65204e-26	1.39405	0.169	0.056	6.73618e-22
	KDELR2	1.60817e-18	0.402043	0.703	0.547	4.08475e-14		PIGP	2.66708e-26	0.562271	0.364	0.182	6.77439e-22
	ASCL1	1.64773e-18	-2.03087	0.06	0.154	4.18523e-14		HYI	2.73262e-26	0.611867	0.383	0.201	6.94085e-22
	TCEAL3	1.66517e-18	-1.00499	0.388	0.477	4.22952e-14		TMEM219	2.99071e-26	0.44291	0.716	0.487	7.59641e-22
	NRIP3	1.76421e-18	-2.60572	0.018	0.087	4.4811e-14		AL391807.1	3.00962e-26	-2.41538	0.042	0.145	7.64444e-22
	MIR4435-2HG	1.82657e-18	1.94638	0.076	0.014	4.6395e-14		STMN2	3.33219e-26	-2.70731	0.12	0.245	8.46375e-22
	SMIM30	1.89604e-18	0.429859	0.427	0.262	4.81594e-14		MYL6	3.35632e-26	0.290549	0.98	0.933	8.52506e-22
	ST3GAL1	1.93096e-18	0.781061	0.135	0.047	4.90464e-14		HMGB3	3.35658e-26	-0.807325	0.633	0.691	8.52572e-22
	GSS	1.98202e-18	0.718266	0.237	0.115	5.03434e-14		TMEM243	3.36562e-26	0.660833	0.336	0.166	8.54867e-22
	PLD3	1.98561e-18	0.386506	0.745	0.591	5.04346e-14		EIF4E2	3.42004e-26	0.432337	0.654	0.445	8.6869e-22
	RAB31	2.00671e-18	1.02401	0.222	0.107	5.09704e-14		SRP9	3.4546e-26	-0.414625	0.917	0.869	8.77469e-22
	SESN3	2.0417e-18	0.51393	0.595	0.422	5.18591e-14		LMNA	3.71226e-26	0.471547	0.448	0.257	9.42914e-22
	DNAJC1	2.17256e-18	0.464321	0.516	0.341	5.5183e-14		ADAMTSL4	3.72807e-26	2.12413	0.092	0.013	9.4693e-22
	RFXANK	2.20981e-18	0.424481	0.473	0.3	5.61293e-14		TMEM45A	3.76011e-26	0.869724	0.294	0.138	9.55068e-22
	ECHDC2	2.20991e-18	1.62098	0.103	0.029	5.61317e-14		DNAJC17	3.96747e-26	0.829731	0.248	0.103	1.00774e-21
	PRDX4	2.24089e-18	-0.491326	0.77	0.763	5.69186e-14		GLI3	3.98185e-26	0.568715	0.474	0.275	1.01139e-21
	SAMM50	2.26206e-18	0.520337	0.401	0.241	5.74563e-14		EHBP1L1	3.98435e-26	1.63203	0.107	0.019	1.01203e-21
	ACOT8	2.27033e-18	0.879204	0.209	0.097	5.76663e-14		CD24	4.02164e-26	-0.257626	0.624	0.737	1.0215e-21
	VASP	2.30307e-18	0.608084	0.282	0.148	5.84981e-14		TAGLN2	4.07302e-26	0.62252	0.475	0.282	1.03455e-21
	FAM217B	2.42577e-18	0.59696	0.345	0.199	6.16145e-14		TMEM189	4.13665e-26	0.451471	0.241	0.097	1.05071e-21
	NKAIN3-IT1	2.46435e-18	-2.10997	0.03	0.108	6.25944e-14		VEGFB	4.31697e-26	0.413676	0.558	0.341	1.09651e-21
	MARVELD1	2.52806e-18	0.909054	0.153	0.058	6.42128e-14		PAX3	4.51438e-26	-1.94308	0.067	0.182	1.14665e-21
	B9D1	2.56368e-18	0.655976	0.266	0.138	6.51176e-14		PDXK	5.41373e-26	0.492316	0.489	0.285	1.37509e-21
	ERVH48-1	2.60991e-18	2.6208	0.069	0.011	6.62918e-14		SERTAD3	5.80989e-26	0.622373	0.302	0.14	1.47571e-21
	RPS3	2.85129e-18	0.189976	0.996	0.992	7.24229e-14		NDUFV2	5.96047e-26	0.352051	0.868	0.7	1.51396e-21
	RCN2	2.91177e-18	-0.337652	0.887	0.879	7.39589e-14		GANAB	6.01085e-26	0.383143	0.578	0.353	1.52676e-21
	SHISA3	2.95259e-18	2.83203	0.07	0.012	7.49958e-14		PRKCQ-AS1	6.52706e-26	1.38314	0.147	0.042	1.65787e-21
	NOL4L	2.99348e-18	0.584598	0.31	0.167	7.60345e-14		TMEM258	7.14138e-26	0.336445	0.92	0.779	1.81391e-21
	EIF4E2	3.19109e-18	0.361078	0.622	0.445	8.10538e-14		BCO2	7.21767e-26	1.17244	0.179	0.062	1.83329e-21
	GAP43	3.31785e-18	-1.89922	0.197	0.31	8.42735e-14		ZFP36	7.25807e-26	1.19629	0.164	0.051	1.84355e-21
	TBC1D4	3.39255e-18	1.33944	0.125	0.042	8.61707e-14		NT5DC2	7.31546e-26	0.430964	0.672	0.464	1.85813e-21
	PTGR1	3.67509e-18	0.463635	0.548	0.373	9.33472e-14		TSTA3	7.49389e-26	0.605792	0.388	0.201	1.90345e-21
	SALL4	3.68277e-18	0.758965	0.197	0.089	9.35423e-14		SLC9A3R2	7.56782e-26	1.12184	0.212	0.082	1.92223e-21
	OGFRL1	3.70148e-18	1.17025	0.202	0.095	9.40176e-14		RHOC	7.63828e-26	0.512549	0.661	0.456	1.94012e-21
	RMDN1	3.72677e-18	0.494807	0.326	0.179	9.46599e-14		LAMTOR4	7.65036e-26	0.388448	0.837	0.639	1.94319e-21
	VMA21	3.95559e-18	-0.754186	0.471	0.543	1.00472e-13		ITGA8	8.48759e-26	1.45827	0.129	0.032	2.15585e-21
	MAB21L2	4.13054e-18	0.446355	0.186	0.08	1.04916e-13		USP11	9.19277e-26	-0.92499	0.539	0.588	2.33496e-21
	ACTN4	4.28782e-18	0.460873	0.441	0.276	1.08911e-13		EMP2	9.26952e-26	0.916852	0.529	0.36	2.35446e-21
	CEBPZOS	4.36026e-18	-1.06616	0.273	0.38	1.10751e-13		DMAC1	9.82024e-26	0.387298	0.725	0.499	2.49434e-21
	RPP25L	4.53654e-18	0.519471	0.356	0.205	1.15228e-13		RNF165	9.90188e-26	-1.79225	0.123	0.249	2.51508e-21
	OSTC	4.67982e-18	0.335097	0.866	0.775	1.18868e-13		ACY1	9.96719e-26	1.42885	0.144	0.041	2.53167e-21
	CAV2	4.92166e-18	1.97127	0.069	0.011	1.2501e-13		CAST	1.01116e-25	0.543036	0.562	0.364	2.56835e-21
	INSIG1	5.01873e-18	-1.22714	0.173	0.285	1.27476e-13		LINC01159	1.11159e-25	-3.73431	0.006	0.078	2.82344e-21
	TMEM45A	5.4066e-18	0.61993	0.266	0.138	1.37328e-13		COL9A3	1.12823e-25	1.51609	0.155	0.047	2.8657e-21
	RNPEPL1	5.42662e-18	0.734486	0.188	0.082	1.37836e-13		COPS5	1.1655e-25	0.410804	0.603	0.377	2.96038e-21
	PGGHG	5.46003e-18	1.8505	0.097	0.026	1.38685e-13		PON2	1.24964e-25	0.307552	0.57	0.35	3.17409e-21
	HYAL2	5.93327e-18	0.481537	0.501	0.33	1.50705e-13		PRDM6	1.3031e-25	2.25015	0.081	0.008	3.30987e-21
	SMAD9	5.93825e-18	1.1216	0.188	0.085	1.50832e-13		NPM1	1.30563e-25	0.218532	0.99	0.965	3.31629e-21
	NME2	6.15821e-18	0.266179	0.952	0.886	1.56418e-13		PIH1D1	1.40863e-25	0.407196	0.561	0.342	3.57792e-21
	WIPF1	6.23727e-18	0.780767	0.202	0.092	1.58427e-13		TIMM22	1.49788e-25	0.512364	0.398	0.21	3.80462e-21
	SCAMP2	6.25917e-18	0.52257	0.394	0.238	1.58983e-13		RTKN	1.52122e-25	0.997987	0.169	0.055	3.86389e-21
	IRF9	6.31366e-18	0.764005	0.178	0.076	1.60367e-13		GADD45B	1.57932e-25	0.890455	0.221	0.089	4.01147e-21
	TMEM223	6.63577e-18	0.466112	0.434	0.268	1.68548e-13		VTI1B	1.62886e-25	0.404979	0.591	0.37	4.1373e-21
	C10orf82	6.65361e-18	2.3152	0.077	0.016	1.69002e-13		GIPC1	1.67635e-25	0.62602	0.431	0.24	4.25792e-21
	BCL9L	6.91419e-18	0.497256	0.217	0.101	1.7562e-13		C3orf52	1.84453e-25	2.78547	0.082	0.009	4.68511e-21
	TM7SF2	7.31471e-18	0.486312	0.443	0.285	1.85794e-13		IFI35	1.99699e-25	2.43283	0.095	0.015	5.07235e-21
	LINC00842	7.35926e-18	3.76298	0.05	0.003	1.86925e-13		ASPHD1	2.03916e-25	1.02481	0.155	0.047	5.17947e-21
	KIF5C	7.37548e-18	-0.738583	0.301	0.424	1.87337e-13		PRDX6	2.08212e-25	0.357376	0.945	0.857	5.28858e-21
	PEA15	7.50228e-18	-1.11524	0.262	0.372	1.90558e-13		COX5B	2.18081e-25	0.295914	0.926	0.814	5.53926e-21
	PDLIM4	7.5655e-18	0.496935	0.356	0.206	1.92164e-13		WDR46	2.28833e-25	0.57735	0.296	0.137	5.81237e-21
	DCLK1	7.56723e-18	-2.19896	0.03	0.106	1.92208e-13		SERTAD1	2.30774e-25	0.64129	0.262	0.116	5.86167e-21
	MAGED1	7.57022e-18	-0.590834	0.672	0.703	1.92284e-13		C1QBP	2.42436e-25	0.366554	0.783	0.582	6.15788e-21
	CENPV	7.63047e-18	-0.481254	0.697	0.745	1.93814e-13		CDC42	2.48862e-25	-0.454138	0.904	0.877	6.32109e-21
	RAB11FIP1	7.68551e-18	0.358243	0.348	0.203	1.95212e-13		RPS6KB2	2.51917e-25	0.49785	0.367	0.187	6.3987e-21
	TNFRSF1A	7.80752e-18	0.497667	0.279	0.15	1.98311e-13		DCC	2.90875e-25	-2.22377	0.082	0.198	7.38823e-21
	PPFIBP1	7.8421e-18	0.521916	0.395	0.24	1.99189e-13		SLIT1	2.94637e-25	-2.61933	0.028	0.119	7.48378e-21
	MT1E	7.97515e-18	3.43416	0.065	0.01	2.02569e-13		SYS1	3.01791e-25	0.553951	0.387	0.203	7.66548e-21
	SOGA3	8.47254e-18	-1.62225	0.085	0.185	2.15203e-13		SHTN1	3.21035e-25	0.731351	0.35	0.182	8.1543e-21
	TEAD1	8.49395e-18	0.413807	0.535	0.362	2.15746e-13		PLLP	3.32321e-25	2.08787	0.094	0.015	8.44096e-21
	ELOVL1	8.59171e-18	0.589925	0.191	0.084	2.18229e-13		MT-ND4	3.39821e-25	0.197641	0.996	0.994	8.63144e-21
	HADHB	8.60734e-18	0.393879	0.495	0.324	2.18627e-13		ACAT2	3.53932e-25	-1.071	0.539	0.596	8.98987e-21
	KCTD12	8.63913e-18	0.929304	0.199	0.092	2.19434e-13		CELF3	3.56629e-25	-3.06353	0.024	0.112	9.05838e-21
	CNTN4	8.64107e-18	0.854803	0.152	0.059	2.19483e-13		MPDU1	3.58625e-25	0.644902	0.278	0.126	9.10908e-21
	HCFC1R1	8.86486e-18	0.610796	0.445	0.297	2.25167e-13		TOMM20	3.59773e-25	-0.452834	0.921	0.878	9.13824e-21
	STT3B	8.98856e-18	0.409554	0.468	0.296	2.2831e-13		MME	3.69921e-25	1.18011	0.139	0.038	9.396e-21
	COA4	9.30576e-18	0.349419	0.737	0.554	2.36366e-13		ATP10D	3.70851e-25	1.29885	0.136	0.037	9.41963e-21
	NEFM	9.69263e-18	-1.32339	0.101	0.207	2.46193e-13		VASP	4.26146e-25	0.676147	0.307	0.148	1.08241e-20
	PKIG	9.88432e-18	0.54671	0.445	0.285	2.51062e-13		ZBTB38	4.55643e-25	0.865674	0.215	0.086	1.15733e-20
	IMPACT	1.07837e-17	0.529804	0.239	0.117	2.73906e-13		MRPS18B	4.73691e-25	0.419735	0.518	0.3	1.20317e-20
	HIST3H2A	1.09102e-17	-1.076	0.304	0.407	2.7712e-13		ZEB1	4.98502e-25	-1.15845	0.289	0.417	1.26619e-20
	STUB1	1.20415e-17	0.359823	0.683	0.505	3.05854e-13		DPYSL5	5.11047e-25	-1.44588	0.128	0.257	1.29806e-20
	SWI5	1.22157e-17	0.390057	0.498	0.324	3.10278e-13		NOL4L	5.22963e-25	0.501355	0.342	0.167	1.32833e-20
	HES4	1.2229e-17	-0.58856	0.742	0.765	3.10617e-13		HSD17B7	5.26946e-25	-1.45682	0.274	0.388	1.33844e-20
	ARG2	1.28403e-17	1.13478	0.189	0.087	3.26143e-13		MIR503HG	5.81077e-25	1.32622	0.148	0.044	1.47594e-20
	SLBP	1.3418e-17	0.43076	0.386	0.23	3.40816e-13		CSNK2A2	6.50617e-25	0.337282	0.543	0.326	1.65257e-20
	TBX2-AS1	1.37655e-17	1.33378	0.146	0.057	3.49644e-13		POLR2E	6.84303e-25	0.385017	0.695	0.477	1.73813e-20
	DMRT1	1.38581e-17	3.6481	0.049	0.003	3.51996e-13		TBX3	7.17624e-25	0.270671	0.225	0.09	1.82276e-20
	RAB32	1.40306e-17	0.544624	0.343	0.204	3.56377e-13		MYCL	7.44532e-25	-2.10084	0.06	0.167	1.89111e-20
	RPS27A	1.4396e-17	0.161244	0.997	0.991	3.65659e-13		IER5L	7.79479e-25	0.412941	0.581	0.367	1.97988e-20
	ARFRP1	1.44424e-17	0.661794	0.271	0.142	3.66837e-13		PDZRN3	7.82787e-25	0.619834	0.205	0.077	1.98828e-20
	MAP3K1	1.62208e-17	0.896565	0.207	0.097	4.12008e-13		MGST2	7.87742e-25	0.775791	0.28	0.131	2.00086e-20
	SLC12A4	1.66762e-17	1.79076	0.083	0.019	4.23576e-13		FAAP20	8.03626e-25	0.399571	0.722	0.501	2.04121e-20
	RNF165	1.74963e-17	-1.41602	0.14	0.249	4.44406e-13		ARHGAP28	8.046e-25	0.640784	0.274	0.126	2.04368e-20
	PDHA1	1.79308e-17	-0.64269	0.62	0.638	4.55443e-13		MAGOHB	8.11094e-25	0.476458	0.529	0.316	2.06018e-20
	LGALS3BP	1.85974e-17	0.57021	0.41	0.263	4.72375e-13		SOCS1	8.42173e-25	0.91838	0.2	0.076	2.13912e-20
	JAM2	1.89486e-17	-1.03173	0.09	0.192	4.81293e-13		INF2	9.35043e-25	1.01073	0.165	0.053	2.37501e-20
	MRPL52	1.91023e-17	0.339251	0.677	0.496	4.85198e-13		CD52	9.58081e-25	3.05587	0.086	0.012	2.43353e-20
	RGS4	2.10825e-17	1.06073	0.113	0.036	5.35496e-13		FNDC3B	9.79307e-25	0.570169	0.308	0.148	2.48744e-20
	LRP8	2.17268e-17	-1.52068	0.09	0.189	5.51861e-13		AC026688.2	9.80431e-25	5.09486	0.06	0.001	2.4903e-20
	NCCRP1	2.34294e-17	2.36395	0.058	0.007	5.95107e-13		RIPOR3	1.01748e-24	4.10516	0.06	0.001	2.58441e-20
	MVB12A	2.3516e-17	0.511071	0.421	0.265	5.97307e-13		MAPRE1	1.05815e-24	0.281144	0.551	0.332	2.6877e-20
	RBM7	2.36279e-17	0.468865	0.359	0.207	6.00149e-13		GCAT	1.06642e-24	0.866148	0.206	0.08	2.70869e-20
	MME	2.46712e-17	1.17956	0.116	0.038	6.26647e-13		SLC1A5	1.0692e-24	0.557214	0.398	0.218	2.71576e-20
	IL6R	2.61807e-17	2.68639	0.073	0.014	6.64989e-13		EHD2	1.08688e-24	1.63055	0.106	0.021	2.76067e-20
	ZNF641	2.63437e-17	0.937418	0.154	0.062	6.69131e-13		SNX17	1.1437e-24	0.361096	0.487	0.275	2.905e-20
	TIMP1	2.64134e-17	0.668129	0.69	0.555	6.709e-13		ARPC3	1.14668e-24	0.323156	0.904	0.784	2.91256e-20
	GCA	2.73736e-17	0.592122	0.351	0.21	6.9529e-13		PANK2	1.16906e-24	0.453947	0.404	0.22	2.96942e-20
	SYDE2	2.78803e-17	0.618677	0.191	0.086	7.0816e-13		TMEM205	1.18579e-24	0.398901	0.555	0.337	3.01192e-20
	FSTL1	2.83715e-17	0.435026	0.493	0.333	7.20636e-13		SWI5	1.22301e-24	0.404945	0.54	0.324	3.10645e-20
	DDR2	2.87048e-17	0.475333	0.204	0.095	7.29103e-13		CYB5R3	1.22689e-24	0.440086	0.57	0.354	3.11629e-20
	PGF	3.00076e-17	0.998887	0.123	0.042	7.62193e-13		PNKD	1.28738e-24	0.386747	0.655	0.434	3.26993e-20
	EBF1	3.07173e-17	-2.58608	0.031	0.105	7.80219e-13		LRRN4	1.36382e-24	2.08012	0.074	0.007	3.46411e-20
	PTX3	3.11657e-17	-1.21144	0.095	0.197	7.91609e-13		C9orf16	1.36707e-24	0.353535	0.792	0.573	3.47235e-20
	PRRT4	3.21512e-17	1.69902	0.07	0.013	8.1664e-13		CYP2S1	1.38414e-24	2.20153	0.083	0.011	3.51573e-20
	MTSS1	3.29172e-17	-1.39419	0.105	0.207	8.36096e-13		RHOU	1.38438e-24	0.351052	0.424	0.233	3.51632e-20
	MEF2C	3.33333e-17	1.48288	0.133	0.049	8.46665e-13		GALNT6	1.44944e-24	1.55488	0.066	0.003	3.68158e-20
	SLC39A4	3.35129e-17	-1.15812	0.061	0.151	8.51227e-13		ATP6V0E1	1.45509e-24	0.372924	0.808	0.615	3.69593e-20
	TMEM91	3.47709e-17	0.674832	0.2	0.093	8.83181e-13		BLOC1S1	1.53497e-24	0.369914	0.771	0.556	3.89881e-20
	LTBP3	3.52127e-17	0.57565	0.219	0.106	8.94404e-13		WDR1	1.56391e-24	0.558996	0.345	0.176	3.97234e-20
	SYS1	3.59463e-17	0.593603	0.347	0.203	9.13036e-13		AL355001.2	1.85206e-24	1.34479	0.118	0.028	4.70422e-20
	PRSS8	3.65672e-17	1.81606	0.076	0.016	9.28806e-13		LXN	1.89734e-24	1.42863	0.187	0.069	4.81924e-20
	PLAC9	3.75094e-17	1.81035	0.092	0.024	9.52739e-13		ANTKMT	1.94249e-24	0.37107	0.493	0.284	4.93391e-20
	PLOD1	3.75595e-17	0.925917	0.213	0.102	9.54011e-13		DLC1	1.94513e-24	1.07099	0.157	0.05	4.94062e-20
	NDUFA7	3.86168e-17	0.314752	0.783	0.615	9.80866e-13		DERL2	2.04225e-24	0.470358	0.478	0.281	5.1873e-20
	HSBP1L1	3.88805e-17	1.88282	0.103	0.032	9.87566e-13		PCMTD2	2.1565e-24	0.53862	0.34	0.171	5.47751e-20
	SLC39A2	3.8985e-17	2.77451	0.054	0.006	9.90219e-13		MVB12A	2.17095e-24	0.573088	0.461	0.265	5.51421e-20
	EIF3E	3.96628e-17	0.267298	0.95	0.882	1.00743e-12		SUMF2	2.19109e-24	0.453897	0.364	0.187	5.56538e-20
	ADRA2C	4.10347e-17	1.61823	0.085	0.021	1.04228e-12		ACOT8	2.34962e-24	0.751903	0.232	0.097	5.96804e-20
	EIF2S3	4.10742e-17	-0.533883	0.683	0.703	1.04328e-12		BLVRB	2.35876e-24	0.58455	0.629	0.414	5.99124e-20
	ECI1	4.17644e-17	0.322554	0.688	0.501	1.06082e-12		UGP2	2.65595e-24	0.529212	0.519	0.324	6.74611e-20
	ERBB2	4.25339e-17	0.808814	0.222	0.11	1.08036e-12		CTSL	2.67484e-24	0.873235	0.543	0.35	6.79409e-20
	VASN	4.61554e-17	0.645017	0.174	0.075	1.17235e-12		LPCAT3	2.78594e-24	1.26224	0.155	0.049	7.07628e-20
	ARL4D	4.6784e-17	0.5369	0.279	0.153	1.18831e-12		LAPTM4B	3.06455e-24	0.524079	0.737	0.563	7.78395e-20
	LPP	5.24217e-17	0.453233	0.366	0.216	1.33151e-12		RAB33A	3.16796e-24	-1.79199	0.094	0.21	8.04663e-20
	TRAPPC5	5.27116e-17	0.338662	0.761	0.618	1.33888e-12		GALNT1	3.21228e-24	0.453667	0.528	0.318	8.1592e-20
	LINC01833	5.35185e-17	1.54524	0.114	0.038	1.35937e-12		ZNF506	3.21445e-24	0.903836	0.148	0.044	8.16471e-20
	SMTN	5.41625e-17	0.793093	0.154	0.062	1.37573e-12		CYB5A	3.27336e-24	1.14339	0.538	0.365	8.31434e-20
	BIN1	5.61621e-17	0.412765	0.472	0.31	1.42652e-12		ZNF217	3.40615e-24	0.524256	0.375	0.198	8.65163e-20
	PJA1	5.62277e-17	-1.02603	0.306	0.406	1.42818e-12		CLN3	3.43997e-24	0.828344	0.268	0.122	8.73753e-20
	TAL2	5.67339e-17	-2.69554	0.018	0.083	1.44104e-12		FIS1	3.56882e-24	0.347611	0.839	0.652	9.06481e-20
	C3orf52	5.69317e-17	2.70958	0.061	0.009	1.44606e-12		FTX	3.66602e-24	-0.963114	0.551	0.608	9.31168e-20
	GIPC1	5.70314e-17	0.527673	0.395	0.24	1.4486e-12		DTX3L	3.69301e-24	1.71784	0.08	0.009	9.38024e-20
	COL23A1	5.75144e-17	0.687597	0.129	0.046	1.46087e-12		MT-ND3	3.70434e-24	0.241147	0.996	0.989	9.40902e-20
	PAIP2	6.09962e-17	-0.45901	0.759	0.752	1.5493e-12		ASL	3.71042e-24	0.942055	0.162	0.053	9.42446e-20
	FLT1	6.18025e-17	2.19547	0.074	0.016	1.56978e-12		CSTF1	3.82695e-24	0.463516	0.298	0.14	9.72044e-20
	EPHA3	6.20031e-17	-2.16375	0.036	0.112	1.57488e-12		KIAA1217	4.09946e-24	1.30441	0.174	0.062	1.04126e-19
	CLIC3	6.26177e-17	3.1903	0.052	0.005	1.59049e-12		AP2M1	4.36099e-24	0.355639	0.837	0.666	1.10769e-19
	MTX1	6.3357e-17	0.378464	0.457	0.291	1.60927e-12		MATN2	4.86998e-24	1.21568	0.113	0.026	1.23697e-19
	CYTOR	6.48823e-17	1.9876	0.083	0.02	1.64801e-12		HRAS	4.8817e-24	0.462539	0.474	0.276	1.23995e-19
	UQCRB	6.49943e-17	0.23332	0.946	0.888	1.65086e-12		PMEL	5.01557e-24	1.91814	0.171	0.061	1.27395e-19
	OAF	6.61587e-17	0.76885	0.279	0.153	1.68043e-12		MSI1	5.22709e-24	-1.07039	0.235	0.373	1.32768e-19
	SERTAD1	6.90248e-17	0.484451	0.232	0.116	1.75323e-12		ELK3	5.24975e-24	0.817582	0.21	0.083	1.33344e-19
	AL157778.1	6.99458e-17	-1.37935	0.158	0.265	1.77662e-12		GAS5	5.27489e-24	-0.459842	0.924	0.876	1.33982e-19
	COL8A2	7.09975e-17	2.32627	0.057	0.007	1.80334e-12		DGKZ	5.36901e-24	0.541931	0.304	0.145	1.36373e-19
	MECP2	7.27727e-17	-0.96847	0.316	0.415	1.84843e-12		TRH	5.44255e-24	2.46499	0.138	0.042	1.38241e-19
	ADAM33	7.33227e-17	2.02356	0.061	0.009	1.8624e-12		ECE1	5.57835e-24	0.671436	0.26	0.118	1.4169e-19
	SHC2	7.59184e-17	0.446465	0.298	0.164	1.92833e-12		RAB5IF	5.80121e-24	0.404429	0.756	0.558	1.47351e-19
	TMEM243	7.70942e-17	0.537897	0.299	0.166	1.95819e-12		ASXL1	5.82164e-24	0.42118	0.492	0.286	1.4787e-19
	EIF1B	7.743e-17	-0.393258	0.868	0.845	1.96672e-12		NKAIN3	5.97297e-24	-1.73291	0.117	0.237	1.51713e-19
	SRSF10	8.24492e-17	-0.528299	0.727	0.738	2.09421e-12		SPNS1	6.0275e-24	0.437345	0.314	0.152	1.53099e-19
	MRPL17	8.60129e-17	0.458712	0.531	0.372	2.18473e-12		ALOX15	6.29865e-24	4.13229	0.064	0.003	1.59986e-19
	LUC7L3	8.76545e-17	-0.362021	0.923	0.924	2.22642e-12		DCTN6	6.34784e-24	0.372269	0.51	0.294	1.61235e-19
	FZD8	8.79123e-17	2.18525	0.069	0.013	2.23297e-12		TEN1	6.58862e-24	0.961221	0.164	0.054	1.67351e-19
	WDR18	9.11e-17	0.421896	0.412	0.255	2.31394e-12		RAB32	6.9124e-24	0.62452	0.37	0.204	1.75575e-19
	TGIF2	9.26964e-17	0.405287	0.336	0.195	2.35449e-12		RGS13	7.43868e-24	4.35671	0.06	0.002	1.88942e-19
	MFSD2A	9.47503e-17	-2.34089	0.034	0.108	2.40666e-12		MFSD10	7.71682e-24	0.372918	0.569	0.359	1.96007e-19
	ITGB1	9.59826e-17	0.400613	0.777	0.635	2.43796e-12		MANBAL	7.8034e-24	0.436727	0.441	0.252	1.98206e-19
	CAPNS1	9.71568e-17	0.357041	0.5	0.328	2.46778e-12		SCML1	8.12725e-24	-1.56701	0.182	0.302	2.06432e-19
	GNPDA1	9.80562e-17	0.471426	0.493	0.331	2.49063e-12		ZNF641	8.27652e-24	0.980602	0.174	0.062	2.10223e-19
	PIEZO1	1.00326e-16	1.16569	0.086	0.022	2.54829e-12		TMEM150A	8.44541e-24	0.559085	0.199	0.076	2.14513e-19
	LIN28B	1.03468e-16	0.505169	0.355	0.212	2.62808e-12		LYL1	8.65152e-24	3.91376	0.069	0.006	2.19749e-19
	DKC1	1.07503e-16	-0.789093	0.436	0.506	2.73057e-12		NFASC	9.19216e-24	-2.16108	0.041	0.136	2.33481e-19
	KIAA1522	1.10489e-16	0.59082	0.224	0.111	2.80643e-12		URM1	9.24671e-24	0.437178	0.338	0.168	2.34866e-19
	REST	1.14887e-16	0.305371	0.509	0.337	2.91814e-12		PLAC9	9.28151e-24	2.22293	0.109	0.024	2.3575e-19
	VANGL2	1.15941e-16	-1.06148	0.215	0.324	2.9449e-12		FILIP1	9.41865e-24	0.886383	0.232	0.103	2.39234e-19
	CSNK2A2	1.19189e-16	0.303294	0.495	0.326	3.0274e-12		LPP	9.60217e-24	0.433402	0.398	0.216	2.43895e-19
	MRPS7	1.22842e-16	0.326809	0.587	0.407	3.12019e-12		MRPL16	9.62013e-24	0.57686	0.401	0.218	2.44351e-19
	LRRC61	1.23165e-16	-5.78005	0.001	0.045	3.1284e-12		TXNDC5	9.74331e-24	0.395862	0.383	0.205	2.4748e-19
	AC132217.1	1.2448e-16	3.40878	0.044	0.002	3.1618e-12		NAGK	9.87208e-24	0.431161	0.397	0.212	2.50751e-19
	SMIM7	1.28855e-16	0.364282	0.592	0.415	3.27292e-12		STX10	1.08622e-23	0.514146	0.43	0.24	2.759e-19
	RAB38	1.29755e-16	0.95408	0.207	0.102	3.29579e-12		PDLIM7	1.10155e-23	0.385556	0.66	0.444	2.79794e-19
	MRGBP	1.30679e-16	0.501506	0.352	0.207	3.31925e-12		PRR13	1.14669e-23	0.542889	0.531	0.326	2.9126e-19
	SH3RF2	1.30711e-16	2.39213	0.051	0.005	3.32007e-12		RTL8C	1.21078e-23	-0.906194	0.521	0.577	3.07537e-19
	IDH3B	1.36839e-16	0.319603	0.422	0.259	3.47571e-12		MRPL23	1.21331e-23	0.707178	0.259	0.118	3.08181e-19
	CTBS	1.37875e-16	0.576909	0.291	0.163	3.50201e-12		SNHG18	1.23012e-23	0.627929	0.312	0.157	3.12452e-19
	TPD52L2	1.45184e-16	0.33997	0.322	0.183	3.68767e-12		SPPL2A	1.28341e-23	0.419578	0.322	0.158	3.25986e-19
	CNPY3	1.45899e-16	0.401205	0.442	0.285	3.70582e-12		TCEA2	1.35193e-23	0.430634	0.662	0.447	3.4339e-19
	PIGP	1.54058e-16	0.430291	0.324	0.182	3.91308e-12		SLC2A3	1.3543e-23	2.1272	0.264	0.129	3.43993e-19
	EPOR	1.58974e-16	0.643989	0.17	0.074	4.03795e-12		CAMK1	1.45465e-23	1.18226	0.14	0.042	3.6948e-19
	ARSI	1.62381e-16	2.03819	0.072	0.015	4.12448e-12		RNF7	1.49774e-23	0.337576	0.905	0.75	3.80427e-19
	UBE2L6	1.64696e-16	0.4638	0.454	0.3	4.18327e-12		ASAH1	1.53405e-23	0.441733	0.543	0.335	3.89648e-19
	CRB2	1.68895e-16	0.446544	0.44	0.284	4.28993e-12		WASHC3	1.54027e-23	0.463876	0.368	0.194	3.91228e-19
	C15orf61	1.92054e-16	0.468386	0.346	0.202	4.87818e-12		ZNRD2	1.66335e-23	0.36524	0.453	0.257	4.22492e-19
	SLC25A6	2.01212e-16	-0.275463	0.936	0.919	5.11079e-12		MCUR1	1.66819e-23	0.405904	0.56	0.352	4.2372e-19
	RADX	2.07498e-16	-2.12756	0.047	0.125	5.27044e-12		MARVELD3	1.6885e-23	2.88036	0.069	0.006	4.28879e-19
	MDFI	2.1606e-16	0.38515	0.461	0.299	5.48793e-12		CCBE1	1.70692e-23	1.73878	0.113	0.027	4.33559e-19
	HSD17B7	2.21307e-16	-1.11154	0.292	0.388	5.62121e-12		TOLLIP	1.92248e-23	0.461392	0.287	0.134	4.8831e-19
	PLEKHG3	2.24871e-16	0.990749	0.129	0.047	5.71171e-12		IFRD2	1.95768e-23	0.51746	0.265	0.121	4.9725e-19
	ARHGEF17	2.42903e-16	0.502423	0.24	0.123	6.16974e-12		NOP56	1.97205e-23	0.374497	0.696	0.488	5.00901e-19
	PPP1CA	2.43552e-16	0.297768	0.608	0.427	6.18621e-12		MRPL45	2.02191e-23	0.469679	0.361	0.186	5.13566e-19
	RPS6KB2	2.58137e-16	0.290506	0.332	0.187	6.55669e-12		ADAM12	2.05996e-23	1.66821	0.122	0.032	5.23231e-19
	ATL1	2.59073e-16	-1.6528	0.051	0.134	6.58046e-12		COA3	2.07005e-23	0.389151	0.679	0.448	5.25794e-19
	TSPAN11	2.70238e-16	-1.81198	0.037	0.113	6.86404e-12		ATP5F1D	2.16028e-23	0.351097	0.895	0.74	5.48712e-19
	TXNIP	2.71832e-16	-0.365623	0.808	0.828	6.90454e-12		CLIC1	2.17047e-23	0.403211	0.888	0.727	5.51299e-19
	RBBP4	2.73116e-16	-0.514746	0.766	0.759	6.93715e-12		PPFIBP1	2.30439e-23	0.500078	0.422	0.24	5.85316e-19
	CADM2	2.86877e-16	-1.7384	0.05	0.132	7.28666e-12		SCG3	2.40381e-23	-2.40974	0.056	0.156	6.10568e-19
	SDHAF4	2.90016e-16	0.618667	0.224	0.112	7.36639e-12		SNAP29	2.40499e-23	0.40058	0.43	0.241	6.10868e-19
	RPL22L1	2.90295e-16	0.446614	0.602	0.445	7.3735e-12		SMIM30	2.45742e-23	0.451069	0.45	0.262	6.24186e-19
	ALOX15	3.01294e-16	3.49641	0.046	0.003	7.65287e-12		MOCS2	2.78299e-23	0.459343	0.405	0.22	7.06881e-19
	TRIM5	3.04692e-16	0.81611	0.195	0.092	7.73917e-12		ETHE1	2.78965e-23	0.62983	0.398	0.222	7.08572e-19
	DOCK9	3.07467e-16	1.15002	0.081	0.02	7.80965e-12		CRYGD	2.98335e-23	-2.18338	0.024	0.108	7.57772e-19
	LHX9	3.10773e-16	-2.42996	0.037	0.112	7.89364e-12		PYM1	3.11062e-23	0.625553	0.292	0.141	7.90096e-19
	CRISPLD2	3.18316e-16	0.877077	0.1	0.03	8.08522e-12		MRPS28	3.13158e-23	0.466318	0.425	0.242	7.95421e-19
	STRA6	3.57889e-16	0.505397	0.185	0.084	9.09038e-12		CEBPZOS	3.15108e-23	-1.33909	0.269	0.38	8.00373e-19
	CCPG1	3.62539e-16	0.497505	0.344	0.201	9.20849e-12		TMEM200B	3.285e-23	1.13896	0.101	0.021	8.34391e-19
	CTNNBL1	3.70401e-16	0.413045	0.468	0.307	9.40819e-12		SULF2	3.29158e-23	0.442277	0.223	0.093	8.36061e-19
	INO80C	3.87364e-16	0.626833	0.264	0.143	9.83905e-12		CKAP4	3.30998e-23	0.419269	0.651	0.44	8.40736e-19
	GSTO2	3.94447e-16	1.82401	0.078	0.018	1.0019e-11		CPVL	3.37459e-23	0.899981	0.22	0.093	8.57145e-19
	ZDHHC12	4.07846e-16	0.554583	0.273	0.15	1.03593e-11		ACAA1	3.38814e-23	0.701301	0.283	0.136	8.60588e-19
	C20orf204	4.08973e-16	2.37054	0.052	0.006	1.03879e-11		CCDC106	3.47954e-23	0.76105	0.226	0.096	8.83802e-19
	ANGPTL4	4.26122e-16	1.84613	0.068	0.013	1.08235e-11		PLA2G12A	3.55267e-23	0.539532	0.434	0.252	9.02379e-19
	JUP	4.35246e-16	0.39214	0.328	0.191	1.10552e-11		REEP5	3.5967e-23	0.390837	0.567	0.367	9.13561e-19
	PSME2	4.39035e-16	0.353631	0.541	0.379	1.11515e-11		ERP27	3.63769e-23	2.98065	0.071	0.007	9.23974e-19
	AL583808.1	4.42057e-16	-1.60379	0.043	0.12	1.12282e-11		FERMT2	3.84449e-23	0.410392	0.441	0.253	9.765e-19
	STX3	4.42864e-16	0.715686	0.212	0.105	1.12488e-11		TRPC4AP	3.87045e-23	0.287359	0.378	0.201	9.83095e-19
	PCDH8	4.45511e-16	-3.04056	0.017	0.077	1.1316e-11		RPL14	3.89492e-23	0.225498	0.996	0.982	9.89311e-19
	POFUT1	4.73911e-16	0.53041	0.158	0.066	1.20374e-11		CALR	3.90426e-23	0.402158	0.879	0.745	9.91682e-19
	CDKN2D	5.01945e-16	-1.39437	0.191	0.292	1.27494e-11		PLEKHG3	3.96675e-23	0.985771	0.149	0.047	1.00755e-18
	YIPF2	5.06068e-16	0.405992	0.349	0.207	1.28541e-11		TYMP	4.05587e-23	1.19542	0.142	0.043	1.03019e-18
	STX10	5.5629e-16	0.403345	0.392	0.24	1.41298e-11		CDC40	4.05764e-23	0.427589	0.539	0.33	1.03064e-18
	TEK	5.65643e-16	2.14667	0.064	0.012	1.43673e-11		ZNF581	4.2607e-23	0.563467	0.371	0.205	1.08222e-18
	TLCD1	5.7305e-16	1.80889	0.065	0.012	1.45555e-11		TPD52L1	4.3068e-23	0.770396	0.224	0.096	1.09393e-18
	MAP2	6.09641e-16	-1.26052	0.241	0.354	1.54849e-11		SILC1	4.3786e-23	-2.42803	0.013	0.086	1.11216e-18
	TRIM4	6.1622e-16	-2.12333	0.036	0.108	1.5652e-11		DCX	4.97835e-23	-2.10872	0.183	0.302	1.2645e-18
	STARD3	6.16439e-16	0.68531	0.261	0.142	1.56575e-11		SYDE2	5.09964e-23	0.643402	0.21	0.086	1.29531e-18
	AKAP12	6.4627e-16	0.552464	0.565	0.423	1.64153e-11		HSPG2	5.12237e-23	0.739393	0.252	0.116	1.30108e-18
	AMIGO2	6.82047e-16	0.955573	0.104	0.033	1.7324e-11		TUBB	5.14032e-23	-0.357179	0.967	0.962	1.30564e-18
	C8orf88	7.03069e-16	0.591987	0.206	0.101	1.7858e-11		LEPROTL1	5.34887e-23	0.589222	0.513	0.328	1.35861e-18
	FGF11	7.29072e-16	1.70881	0.079	0.019	1.85184e-11		ADRA2C	5.57306e-23	1.96396	0.1	0.021	1.41556e-18
	SYP	7.56669e-16	-1.72687	0.051	0.131	1.92194e-11		RAB25	5.69486e-23	2.1781	0.108	0.026	1.44649e-18
	SNHG3	7.64766e-16	0.306812	0.423	0.269	1.9425e-11		RAB38	6.03939e-23	1.19123	0.227	0.102	1.534e-18
	GPX4	7.69135e-16	0.246744	0.957	0.892	1.9536e-11		RMDN1	6.42636e-23	0.536715	0.345	0.179	1.6323e-18
	KHDRBS1	7.83286e-16	-0.381345	0.846	0.835	1.98955e-11		TPP1	6.91883e-23	0.482079	0.26	0.119	1.75738e-18
	PLPP5	7.86589e-16	0.288089	0.354	0.211	1.99794e-11		ILDR2	6.9888e-23	-1.4357	0.109	0.232	1.77515e-18
	CLIC1	7.87216e-16	0.323897	0.856	0.727	1.99953e-11		FKBP7	7.15375e-23	0.50478	0.342	0.178	1.81705e-18
	LEPROTL1	7.89926e-16	0.617907	0.474	0.328	2.00641e-11		PSMC3	7.16107e-23	0.423857	0.693	0.495	1.81891e-18
	SYT4	8.26059e-16	-1.75729	0.05	0.131	2.09819e-11		CPXM1	7.24866e-23	0.60554	0.338	0.18	1.84116e-18
	FDX2	8.39322e-16	0.590032	0.248	0.13	2.13188e-11		NECAB3	7.60208e-23	0.902123	0.207	0.084	1.93093e-18
	NAV3	8.66591e-16	-1.82026	0.08	0.17	2.20114e-11		AL161668.3	7.73275e-23	3.85239	0.063	0.004	1.96412e-18
	DNPEP	8.71183e-16	0.569636	0.261	0.141	2.21281e-11		PSMB1	7.89109e-23	0.288407	0.931	0.815	2.00434e-18
	WFDC2	8.9496e-16	1.22956	0.193	0.096	2.2732e-11		PHB	7.89744e-23	0.325097	0.833	0.662	2.00595e-18
	FUT9	9.02006e-16	-2.04854	0.023	0.088	2.29109e-11		SAMM50	8.27271e-23	0.455548	0.425	0.241	2.10127e-18
	COL22A1	9.10206e-16	1.9153	0.078	0.019	2.31192e-11		VEPH1	8.33313e-23	-2.34895	0.025	0.107	2.11662e-18
	MAN2A1	9.30457e-16	0.427611	0.211	0.105	2.36336e-11		DMRT3	8.44844e-23	2.71045	0.085	0.014	2.1459e-18
	KANK4	9.86132e-16	0.766034	0.128	0.048	2.50478e-11		ATP2B1-AS1	8.66218e-23	0.691672	0.21	0.086	2.20019e-18
	NFIA	1.00729e-15	-1.51341	0.195	0.297	2.55853e-11		HOXB4	9.65572e-23	0.60292	0.246	0.112	2.45255e-18
	TRAF7	1.01956e-15	0.448658	0.23	0.116	2.58969e-11		GPATCH4	9.66445e-23	0.614314	0.313	0.159	2.45477e-18
	NDUFV2	1.02321e-15	0.294609	0.832	0.7	2.59894e-11		C15orf39	1.00115e-22	0.816902	0.155	0.051	2.54291e-18
	DHRS12	1.05176e-15	1.39763	0.098	0.031	2.67146e-11		TMED10	1.00581e-22	0.322697	0.691	0.479	2.55475e-18
	ZMYND8	1.06538e-15	0.450133	0.482	0.331	2.70606e-11		NEFM	1.04034e-22	-2.36413	0.095	0.207	2.64245e-18
	CHRM2	1.08871e-15	2.92341	0.046	0.004	2.76533e-11		TSPAN9	1.04222e-22	0.989372	0.151	0.049	2.64725e-18
	PRKCQ-AS1	1.10143e-15	1.04976	0.117	0.042	2.79763e-11		ALDH3A2	1.04228e-22	0.48201	0.335	0.173	2.6474e-18
	MRPL54	1.16985e-15	0.410683	0.542	0.371	2.97143e-11		RFT1	1.12561e-22	0.797096	0.18	0.067	2.85906e-18
	P4HA2	1.1703e-15	0.533782	0.262	0.142	2.97255e-11		NCAM1	1.17236e-22	-1.61189	0.26	0.373	2.9778e-18
	MMP28	1.2673e-15	2.20723	0.065	0.013	3.21894e-11		DDRGK1	1.21468e-22	0.340953	0.59	0.38	3.08528e-18
	KLHL13	1.27722e-15	-1.86744	0.054	0.133	3.24413e-11		MRPL14	1.25477e-22	0.380419	0.776	0.579	3.18713e-18
	NMRK1	1.29379e-15	0.583261	0.174	0.079	3.28623e-11		CNTN5	1.28694e-22	1.70556	0.075	0.009	3.26882e-18
	ATP6V0B	1.30197e-15	-0.555541	0.758	0.747	3.307e-11		ARSI	1.47795e-22	2.46856	0.087	0.015	3.75399e-18
	PBX2	1.32831e-15	0.541998	0.254	0.135	3.37392e-11		SCRN2	1.59429e-22	0.539258	0.266	0.126	4.0495e-18
	CTSZ	1.33251e-15	1.40148	0.108	0.037	3.38457e-11		FZD8	1.62979e-22	2.35668	0.083	0.013	4.13966e-18
	ZNF506	1.38473e-15	0.778385	0.122	0.044	3.51722e-11		NPAS3	1.64389e-22	-2.4725	0.036	0.124	4.17547e-18
	ELF3	1.44165e-15	1.61951	0.075	0.018	3.66179e-11		BEX5	1.65685e-22	-1.77539	0.118	0.235	4.20841e-18
	RAB11FIP2	1.45826e-15	0.571974	0.346	0.211	3.70398e-11		SYTL1	1.68646e-22	1.26936	0.16	0.057	4.28361e-18
	GPCPD1	1.52805e-15	0.453384	0.247	0.132	3.88124e-11		SYNPO2	1.7485e-22	2.0785	0.084	0.013	4.44119e-18
	WNK3	1.53982e-15	-0.840365	0.346	0.444	3.91113e-11		SCAMP2	1.75225e-22	0.462733	0.424	0.238	4.4507e-18
	LBR	1.5536e-15	-0.820529	0.466	0.535	3.94614e-11		FHIT	1.79667e-22	0.920485	0.159	0.054	4.56355e-18
	NBEAL1	1.565e-15	0.377273	0.409	0.261	3.97509e-11		NQO1	1.80012e-22	1.77698	0.135	0.042	4.57232e-18
	TMEM35A	1.57738e-15	-1.46409	0.116	0.212	4.00654e-11		ACTG1	1.9316e-22	-0.324596	0.992	0.984	4.90626e-18
	CMTM3	1.58793e-15	0.469331	0.3	0.171	4.03335e-11		PTPRN2	1.95817e-22	-2.2523	0.026	0.108	4.97376e-18
	RTL8A	1.61175e-15	-0.759155	0.468	0.533	4.09383e-11		DNAJB12	1.98912e-22	0.483656	0.28	0.134	5.05237e-18
	SLC2A1	1.61648e-15	1.16165	0.343	0.223	4.10586e-11		RNF181	2.01402e-22	0.365294	0.654	0.44	5.11561e-18
	SEC24D	1.62572e-15	0.352954	0.206	0.101	4.12933e-11		PLS3	2.01461e-22	0.378846	0.589	0.387	5.11712e-18
	ARPC3	1.66818e-15	0.271221	0.882	0.784	4.23717e-11		C19orf53	2.07078e-22	0.321337	0.901	0.758	5.25979e-18
	HYI	1.69703e-15	0.440815	0.339	0.201	4.31046e-11		ADARB1	2.10514e-22	0.87456	0.156	0.053	5.34705e-18
	IGFBP5	1.73739e-15	0.73288	0.381	0.25	4.41298e-11		P4HA2	2.12848e-22	0.507627	0.29	0.142	5.40633e-18
	PAPSS1	1.77914e-15	0.339669	0.441	0.282	4.51901e-11		MESD	2.13162e-22	0.377205	0.712	0.499	5.41431e-18
	BID	1.91122e-15	0.8411	0.246	0.134	4.85449e-11		FNDC10	2.15405e-22	0.859496	0.189	0.073	5.4713e-18
	NUDC	1.92163e-15	-0.394725	0.804	0.782	4.88095e-11		LINC02032	2.15794e-22	-4.38053	0.003	0.061	5.48118e-18
	RGS13	1.92437e-15	3.62218	0.039	0.002	4.88789e-11		EPCAM	2.28936e-22	1.83265	0.159	0.059	5.81498e-18
	SNHG6	1.9472e-15	-0.359689	0.91	0.859	4.94588e-11		RNPEPL1	2.47541e-22	0.747137	0.203	0.082	6.28753e-18
	SRA1	2.06276e-15	0.391031	0.445	0.289	5.2394e-11		AMOTL2	2.48515e-22	0.73221	0.235	0.106	6.31228e-18
	CLMP	2.08965e-15	0.446141	0.193	0.092	5.30772e-11		MMP2	2.56953e-22	0.587706	0.34	0.184	6.52661e-18
	NR2F1	2.10859e-15	-0.179214	0.599	0.755	5.35581e-11		TIMMDC1	2.77023e-22	0.340833	0.545	0.346	7.03638e-18
	GLB1	2.11254e-15	0.559	0.257	0.138	5.36585e-11		ACADS	2.84032e-22	0.938419	0.122	0.033	7.21442e-18
	UBE2H	2.1401e-15	0.322382	0.588	0.413	5.43585e-11		SRSF4	2.84451e-22	-0.585797	0.746	0.735	7.22506e-18
	GNG3	2.14629e-15	-2.01286	0.055	0.134	5.45158e-11		TACC1	2.86218e-22	0.768185	0.229	0.103	7.26993e-18
	ADARB1	2.18902e-15	0.873143	0.134	0.053	5.56011e-11		ATP5F1C	2.9145e-22	0.335907	0.845	0.679	7.40283e-18
	MT-ATP8	2.20706e-15	0.291011	0.767	0.587	5.60593e-11		PDLIM4	2.99976e-22	0.5109	0.374	0.206	7.61938e-18
	EVA1B	2.3412e-15	0.395845	0.513	0.351	5.94666e-11		AKAP12	3.01491e-22	0.597043	0.586	0.423	7.65786e-18
	REEP5	2.36622e-15	0.361821	0.524	0.367	6.01019e-11		UBE2L6	3.33247e-22	0.5486	0.485	0.3	8.46446e-18
	INSM1	2.38316e-15	-1.73472	0.041	0.115	6.05323e-11		MRPL12	3.33496e-22	0.378271	0.561	0.354	8.47079e-18
	HOXB6	2.4221e-15	0.695306	0.136	0.054	6.15213e-11		SOGA3	3.38477e-22	-1.84805	0.078	0.185	8.59732e-18
	FZD6	2.46042e-15	0.754459	0.151	0.064	6.24946e-11		HMGA2	3.45841e-22	0.000181438	0.545	0.334	8.78437e-18
	MICAL2	2.5079e-15	2.51024	0.05	0.006	6.37007e-11		TRMT6	3.5548e-22	0.576035	0.269	0.128	9.0292e-18
	VTI1B	2.55067e-15	0.347368	0.533	0.37	6.47871e-11		MMP23B	3.56219e-22	1.22658	0.148	0.049	9.04796e-18
	ENDOD1	2.60428e-15	1.12514	0.109	0.038	6.61487e-11		HMGN1	3.8373e-22	0.259488	0.973	0.906	9.74674e-18
	IDS	2.6991e-15	-1.0782	0.345	0.426	6.85572e-11		MFSD2A	3.9918e-22	-2.63355	0.027	0.108	1.01392e-17
	NKAP	2.73346e-15	-0.698705	0.546	0.584	6.94298e-11		COPZ2	4.21068e-22	1.81974	0.108	0.026	1.06951e-17
	MT-ND3	2.75033e-15	0.191541	0.994	0.989	6.98583e-11		EDF1	4.42577e-22	0.251469	0.966	0.88	1.12415e-17
	HAPLN1	2.76839e-15	2.54895	0.089	0.026	7.03171e-11		AR	4.45791e-22	-1.73395	0.076	0.181	1.13231e-17
	YAP1	2.77208e-15	0.360141	0.485	0.328	7.0411e-11		BMPR2	4.66312e-22	0.361443	0.339	0.175	1.18443e-17
	NOG	2.77662e-15	1.35266	0.089	0.026	7.05262e-11		LAMP1	4.67453e-22	0.346248	0.447	0.258	1.18733e-17
	HP1BP3	2.8057e-15	-0.487877	0.756	0.765	7.12648e-11		TMEM208	5.3327e-22	0.28637	0.673	0.449	1.35451e-17
	ETFA	2.83976e-15	0.473965	0.515	0.357	7.213e-11		TGFBR3	5.46663e-22	1.12889	0.183	0.072	1.38853e-17
	SLC35C2	2.86354e-15	0.578574	0.277	0.157	7.2734e-11		GPC6	5.53467e-22	0.532847	0.267	0.128	1.40581e-17
	FNDC3B	3.14222e-15	0.4829	0.267	0.148	7.98124e-11		ATCAY	5.6243e-22	-2.38517	0.046	0.137	1.42857e-17
	NXN	3.20368e-15	0.268451	0.421	0.266	8.13735e-11		FLOT1	5.69087e-22	0.411908	0.585	0.384	1.44548e-17
	BCAR1	3.3606e-15	0.576044	0.214	0.108	8.53592e-11		BCAR1	5.80845e-22	0.648845	0.239	0.108	1.47535e-17
	RPL31	3.45899e-15	0.235174	0.975	0.945	8.78583e-11		LAYN	5.99996e-22	1.23403	0.105	0.025	1.52399e-17
	ACSF2	3.53066e-15	0.880766	0.17	0.078	8.96787e-11		PURPL	6.1274e-22	-3.78131	0.005	0.066	1.55636e-17
	HEXB	3.59046e-15	0.513505	0.217	0.11	9.11977e-11		TRAPPC4	6.26208e-22	0.320272	0.611	0.392	1.59057e-17
	TMEM189	3.59911e-15	0.288063	0.201	0.097	9.14173e-11		NDST3	6.45026e-22	-3.23685	0.014	0.085	1.63837e-17
	NXPH2	3.76541e-15	1.66791	0.069	0.015	9.56415e-11		COPRS	6.56131e-22	0.388105	0.709	0.498	1.66657e-17
	MYL7	3.77443e-15	3.51754	0.074	0.018	9.58705e-11		TAL2	6.69794e-22	-3.25247	0.013	0.083	1.70128e-17
	MOCS2	3.86097e-15	0.438602	0.363	0.22	9.80687e-11		MAN2A1	7.13783e-22	0.43534	0.236	0.105	1.81301e-17
	SH3BP1	3.90929e-15	0.819535	0.144	0.06	9.92961e-11		GAPDH	8.12998e-22	0.329137	0.991	0.973	2.06502e-17
	TCIM	3.948e-15	2.24448	0.101	0.034	1.00279e-10		RALY	9.07763e-22	0.374029	0.662	0.459	2.30572e-17
	LHX5	4.04204e-15	1.24104	0.098	0.032	1.02668e-10		SHISA3	9.11062e-22	2.67144	0.078	0.012	2.3141e-17
	RTKN	4.05944e-15	0.694798	0.136	0.055	1.0311e-10		ZNF511	9.15716e-22	0.399198	0.584	0.371	2.32592e-17
	ZNF626	4.25939e-15	0.518233	0.264	0.145	1.08189e-10		PTMA	9.91428e-22	-0.235972	0.992	0.989	2.51823e-17
	LETMD1	4.36338e-15	0.355401	0.33	0.195	1.1083e-10		RNASEH2B	9.96867e-22	0.804783	0.25	0.118	2.53204e-17
	BET1	4.36543e-15	0.450479	0.405	0.258	1.10882e-10		TRAPPC6A	1.00033e-21	0.489361	0.494	0.305	2.54084e-17
	MEAF6	4.39426e-15	-0.496249	0.663	0.664	1.11614e-10		GPC3	1.01179e-21	0.68104	0.662	0.487	2.56994e-17
	SIX6	4.42705e-15	3.21663	0.059	0.011	1.12447e-10		TMBIM1	1.05246e-21	2.69424	0.067	0.007	2.67326e-17
	TWF2	4.79739e-15	0.577936	0.256	0.14	1.21854e-10		TRAF7	1.06183e-21	0.473303	0.253	0.116	2.69704e-17
	NKX2-3	4.79886e-15	3.94392	0.041	0.003	1.21891e-10		TMEM35A	1.06478e-21	-1.73778	0.102	0.212	2.70455e-17
	MATN2	4.82391e-15	1.03003	0.089	0.026	1.22527e-10		EMX2OS	1.11609e-21	1.51379	0.158	0.059	2.83486e-17
	ZBTB38	4.97404e-15	0.637204	0.18	0.086	1.26341e-10		TLCD3B	1.11616e-21	-2.64001	0.028	0.11	2.83504e-17
	ARFGAP1	5.28228e-15	0.703351	0.22	0.113	1.3417e-10		ATL3	1.25179e-21	0.98428	0.139	0.044	3.17956e-17
	CCDC122	5.31349e-15	1.0862	0.083	0.023	1.34963e-10		TMEM109	1.34207e-21	0.638032	0.246	0.112	3.40886e-17
	FGFBP3	5.60993e-15	-0.771072	0.379	0.484	1.42492e-10		ERGIC2	1.36499e-21	0.372674	0.599	0.389	3.46708e-17
	CTDSP1	5.70771e-15	0.582938	0.189	0.091	1.44976e-10		RHBDF1	1.41235e-21	1.211	0.111	0.028	3.58736e-17
	HAPLN3	5.75115e-15	2.24865	0.063	0.013	1.46079e-10		CDIPT	1.41775e-21	0.420618	0.384	0.212	3.60108e-17
	TUT4	5.96701e-15	-0.397783	0.826	0.816	1.51562e-10		LINC00842	1.45533e-21	3.91074	0.058	0.003	3.69653e-17
	AGTRAP	5.99596e-15	0.341985	0.445	0.289	1.52297e-10		RADX	1.4849e-21	-2.47822	0.039	0.125	3.77163e-17
	YBX3	6.24069e-15	0.347703	0.727	0.562	1.58513e-10		TMEM115	1.50467e-21	0.476555	0.303	0.15	3.82187e-17
	CAMK1	6.64832e-15	0.974418	0.114	0.042	1.68867e-10		NDUFV1	1.65036e-21	0.353892	0.585	0.382	4.19191e-17
	HDDC2	6.70391e-15	0.330643	0.696	0.537	1.70279e-10		CCDC58	1.65125e-21	0.464778	0.396	0.221	4.19417e-17
	RAD50	6.94263e-15	0.454303	0.346	0.215	1.76343e-10		CRIP1	1.66382e-21	1.69673	0.141	0.048	4.2261e-17
	TADA3	7.04451e-15	0.43543	0.388	0.246	1.78931e-10		GLIPR2	1.66541e-21	1.01349	0.161	0.058	4.23014e-17
	SPON2	7.26697e-15	1.6436	0.08	0.022	1.84581e-10		AKR1B1	1.6786e-21	0.531183	0.493	0.31	4.26365e-17
	FZD7	7.53208e-15	0.470887	0.22	0.115	1.91315e-10		SMARCD2	1.70514e-21	0.545864	0.207	0.086	4.33107e-17
	ACKR3	7.63025e-15	0.636992	0.239	0.131	1.93808e-10		CCDC33	1.71283e-21	1.2258	0.106	0.026	4.35058e-17
	RAE1	7.67162e-15	0.381113	0.357	0.217	1.94859e-10		DCP2	1.87481e-21	0.386059	0.523	0.319	4.76202e-17
	TMEM99	7.74126e-15	0.372153	0.289	0.165	1.96628e-10		SMIM26	2.03229e-21	0.33981	0.798	0.621	5.16202e-17
	CLTB	8.2077e-15	0.410011	0.47	0.323	2.08476e-10		HEBP2	2.08697e-21	0.437886	0.68	0.474	5.30089e-17
	SLC37A4	8.29869e-15	0.614298	0.201	0.099	2.10787e-10		GFPT2	2.14742e-21	1.06591	0.153	0.053	5.45444e-17
	MRPL16	8.49197e-15	0.441071	0.361	0.218	2.15696e-10		CD320	2.17101e-21	0.523896	0.446	0.264	5.51436e-17
	MPHOSPH6	8.9523e-15	-1.20744	0.181	0.276	2.27388e-10		EDEM2	2.25582e-21	0.624195	0.21	0.089	5.72978e-17
	ESF1	9.35173e-15	0.330664	0.602	0.44	2.37534e-10		SLC7A2	2.26629e-21	1.29303	0.124	0.036	5.75639e-17
	BEX5	9.80275e-15	-1.52889	0.136	0.235	2.4899e-10		BCAP29	2.2757e-21	0.411508	0.45	0.262	5.78029e-17
	B4GALT4	1.01611e-14	0.74281	0.226	0.12	2.58093e-10		ADGRG1	2.42571e-21	-1.51713	0.107	0.218	6.16129e-17
	LMNA	1.06765e-14	0.37227	0.394	0.257	2.71183e-10		B9D1	2.49945e-21	0.650926	0.277	0.138	6.34861e-17
	CNTN5	1.07591e-14	1.43695	0.055	0.009	2.73281e-10		ATP5PF	2.51882e-21	0.262816	0.937	0.844	6.39781e-17
	RNF170	1.08518e-14	0.497888	0.266	0.15	2.75635e-10		ZNF22	2.55783e-21	-0.629531	0.534	0.606	6.49689e-17
	HLA-E	1.10307e-14	0.698883	0.339	0.207	2.8018e-10		HNRNPR	2.67867e-21	-0.370229	0.904	0.872	6.80382e-17
	MFSD10	1.10512e-14	0.303492	0.523	0.359	2.807e-10		PAIP2	2.70808e-21	-0.545029	0.776	0.752	6.87853e-17
	NFS1	1.10848e-14	0.665469	0.136	0.056	2.81555e-10		MTCH2	2.81305e-21	0.362039	0.506	0.311	7.14515e-17
	HSPG2	1.11147e-14	0.630152	0.222	0.116	2.82313e-10		TEAD4	2.83235e-21	1.45097	0.088	0.017	7.19418e-17
	LYN	1.13186e-14	1.34024	0.087	0.026	2.87493e-10		RBX1	2.85541e-21	0.282906	0.911	0.761	7.25273e-17
	DTX3L	1.14324e-14	1.26971	0.056	0.009	2.90382e-10		GLRX3	3.1126e-21	0.365137	0.603	0.395	7.906e-17
	GALNT6	1.17127e-14	0.907781	0.042	0.003	2.97502e-10		HDDC2	3.16703e-21	0.352232	0.735	0.537	8.04426e-17
	AOPEP	1.17143e-14	0.772303	0.247	0.138	2.97543e-10		ECI1	3.19912e-21	0.372485	0.709	0.501	8.12577e-17
	CD63	1.22461e-14	0.214627	0.963	0.931	3.1105e-10		NUDT22	3.20575e-21	0.52793	0.299	0.15	8.14262e-17
	CNPY2	1.23498e-14	0.281245	0.814	0.659	3.13686e-10		KIF21A	3.24248e-21	-0.985908	0.423	0.509	8.2359e-17
	RPLP0	1.26499e-14	0.175951	0.994	0.981	3.21307e-10		SMAD6	3.47273e-21	0.976499	0.148	0.05	8.82073e-17
	RHOC	1.26954e-14	0.391125	0.61	0.456	3.22463e-10		RPL22L1	3.72568e-21	0.423824	0.645	0.445	9.46323e-17
	IKBIP	1.26996e-14	0.438374	0.404	0.261	3.22571e-10		ARPC4	3.82715e-21	0.428762	0.486	0.296	9.72095e-17
	FAM50A	1.27802e-14	-0.591643	0.56	0.595	3.24618e-10		PARP14	3.85256e-21	0.838561	0.178	0.07	9.7855e-17
	SYNGR2	1.27903e-14	0.688431	0.162	0.073	3.24872e-10		POFUT1	3.92017e-21	0.651748	0.173	0.066	9.95724e-17
	UBA1	1.31622e-14	-0.738934	0.445	0.514	3.3432e-10		PAPPA	3.92622e-21	1.17099	0.199	0.087	9.97261e-17
	BCR	1.3527e-14	0.564981	0.175	0.082	3.43585e-10		ACTA2	4.44218e-21	2.42123	0.093	0.02	1.12831e-16
	FN1	1.36815e-14	1.04962	0.374	0.257	3.47511e-10		CNKSR3	4.47145e-21	1.05188	0.165	0.063	1.13575e-16
	EIF3I	1.40182e-14	-0.43963	0.778	0.762	3.56061e-10		CFAP410	4.4899e-21	0.877236	0.198	0.083	1.14044e-16
	SCUBE2	1.56259e-14	-2.48973	0.008	0.056	3.96898e-10		SNHG7	4.52342e-21	0.41793	0.766	0.584	1.14895e-16
	ARHGAP8	1.56942e-14	0.588779	0.105	0.036	3.98632e-10		SSR4	4.58284e-21	-0.370374	0.924	0.882	1.16404e-16
	CCR10	1.60925e-14	1.43435	0.082	0.023	4.0875e-10		CSRP2	4.59291e-21	0.892035	0.777	0.703	1.1666e-16
	DKK1	1.64319e-14	2.64656	0.069	0.016	4.1737e-10		MRPS12	4.61747e-21	0.412108	0.509	0.316	1.17284e-16
	PRDX5	1.72073e-14	0.26566	0.918	0.838	4.37064e-10		SEPTIN7	4.74853e-21	0.383784	0.931	0.859	1.20613e-16
	C7orf50	1.77343e-14	0.304634	0.644	0.491	4.50451e-10		VWA1	4.82078e-21	0.706148	0.218	0.096	1.22448e-16
	SV2C	1.78177e-14	-3.67357	0.003	0.046	4.52569e-10		RRP36	4.84432e-21	0.347606	0.364	0.196	1.23046e-16
	DNTTIP1	1.79809e-14	0.295706	0.44	0.285	4.56715e-10		LYN	4.85775e-21	1.41091	0.105	0.026	1.23387e-16
	RPS10	1.80722e-14	0.161043	0.995	0.987	4.59033e-10		COQ2	4.87797e-21	0.960093	0.145	0.048	1.239e-16
	PIH1D1	1.91045e-14	0.33608	0.506	0.342	4.85255e-10		HSDL2	4.98758e-21	0.479847	0.373	0.208	1.26684e-16
	RAB37	1.97529e-14	2.35333	0.052	0.008	5.01723e-10		LYPD6B	5.10179e-21	1.93872	0.1	0.023	1.29585e-16
	CTSL	2.0555e-14	0.646786	0.496	0.35	5.22098e-10		SUB1	5.12283e-21	0.267299	0.937	0.839	1.3012e-16
	TTLL7	2.07025e-14	-1.18824	0.152	0.249	5.25844e-10		WNT7A	5.2246e-21	-3.55495	0.005	0.063	1.32705e-16
	PPIB	2.09921e-14	0.325004	0.891	0.821	5.332e-10		G6PC3	5.28689e-21	0.459645	0.38	0.212	1.34287e-16
	DCTN6	2.10062e-14	0.260229	0.46	0.294	5.33557e-10		MPV17	5.36076e-21	0.337911	0.566	0.351	1.36163e-16
	PDZRN3	2.17383e-14	0.375919	0.169	0.077	5.52152e-10		DNTTIP1	5.39229e-21	0.335571	0.477	0.285	1.36964e-16
	SLC16A5	2.5019e-14	2.20783	0.044	0.004	6.35482e-10		TRIM71	5.65445e-21	0.586525	0.17	0.065	1.43623e-16
	ADAM12	2.50225e-14	1.57078	0.096	0.032	6.35571e-10		RPL29	5.8177e-21	0.214294	0.998	0.989	1.4777e-16
	LSR	2.5533e-14	0.749933	0.154	0.069	6.48538e-10		PABPC4	5.99027e-21	0.303768	0.71	0.512	1.52153e-16
	YARS2	2.55575e-14	0.604411	0.248	0.138	6.49159e-10		SMIM7	6.34711e-21	0.344695	0.631	0.415	1.61216e-16
	PRRC2C	2.68175e-14	-0.340354	0.907	0.894	6.81164e-10		SNF8	6.35247e-21	0.34441	0.745	0.537	1.61353e-16
	SNX17	2.74001e-14	0.270241	0.432	0.275	6.95963e-10		SNHG8	6.46337e-21	0.29829	0.634	0.436	1.6417e-16
	AP1S2	2.93418e-14	-0.813915	0.432	0.507	7.45282e-10		GALNT18	6.64998e-21	1.65481	0.101	0.024	1.6891e-16
	GFPT2	2.98357e-14	0.944526	0.131	0.053	7.57827e-10		IRF1	6.79248e-21	1.29526	0.119	0.034	1.72529e-16
	SCML1	3.07858e-14	-1.11536	0.206	0.302	7.81958e-10		CRISPLD1	6.95737e-21	0.732677	0.227	0.103	1.76717e-16
	SOX1	3.16156e-14	-1.21864	0.103	0.196	8.03037e-10		MIR205HG	7.19163e-21	3.20699	0.1	0.024	1.82667e-16
	ECHS1	3.20782e-14	0.298956	0.712	0.55	8.14785e-10		PTGR1	7.29684e-21	0.454639	0.572	0.373	1.8534e-16
	SMARCD2	3.35016e-14	0.499214	0.18	0.086	8.5094e-10		DDX3X	7.3122e-21	-0.661864	0.721	0.722	1.8573e-16
	TPR	3.38632e-14	-0.377995	0.815	0.813	8.60125e-10		EFR3A	7.59669e-21	0.437989	0.216	0.094	1.92956e-16
	AP001528.1	3.38862e-14	1.57964	0.078	0.022	8.60709e-10		PEPD	7.66422e-21	0.344924	0.44	0.255	1.94671e-16
	SRD5A3	3.41687e-14	0.962896	0.134	0.056	8.67886e-10		CYHR1	7.77518e-21	0.340188	0.589	0.378	1.9749e-16
	CMTM8	3.57722e-14	0.603294	0.208	0.107	9.08613e-10		WNT8B	7.90472e-21	3.41243	0.071	0.009	2.0078e-16
	RNF152	3.60491e-14	1.12067	0.14	0.061	9.15648e-10		FZD4	7.96199e-21	1.39543	0.097	0.022	2.02235e-16
	IRF1	3.83469e-14	1.05773	0.1	0.034	9.74012e-10		UQCR11	8.16463e-21	0.277798	0.886	0.753	2.07382e-16
	SNHG8	3.85638e-14	0.282981	0.59	0.436	9.7952e-10		ELF1	8.17899e-21	0.556913	0.25	0.12	2.07746e-16
	SMCO3	4.00593e-14	3.37187	0.036	0.002	1.01751e-09		NUCKS1	8.39706e-21	-0.401636	0.951	0.928	2.13285e-16
	PHLDB2	4.01053e-14	0.589434	0.195	0.099	1.01868e-09		NBEAL1	8.53135e-21	0.297924	0.448	0.261	2.16696e-16
	TRIP10	4.09718e-14	0.517646	0.182	0.088	1.04068e-09		INO80C	8.67195e-21	0.559602	0.288	0.143	2.20268e-16
	CSRP2	4.18598e-14	0.6886	0.778	0.703	1.06324e-09		CSDE1	8.94185e-21	-0.405384	0.886	0.847	2.27123e-16
	IFIT3	4.27071e-14	1.7464	0.081	0.023	1.08476e-09		SSR3	9.04913e-21	0.299841	0.831	0.663	2.29848e-16
	LBH	4.29791e-14	0.512734	0.294	0.177	1.09167e-09		HIST1H3I	9.32825e-21	-4.46737	0.003	0.058	2.36937e-16
	PTMS	4.41986e-14	-0.338752	0.964	0.942	1.12265e-09		NIP7	9.64517e-21	0.513507	0.314	0.16	2.44987e-16
	SLIT1	4.52535e-14	-1.94888	0.047	0.119	1.14944e-09		ARHGEF35	1.00737e-20	3.35445	0.058	0.004	2.55872e-16
	SELENOV	4.52935e-14	1.81261	0.046	0.006	1.15046e-09		VPS41	1.02137e-20	0.377954	0.331	0.175	2.59428e-16
	GLMP	4.57135e-14	0.471472	0.281	0.164	1.16112e-09		UPF3B	1.02235e-20	-0.804474	0.532	0.574	2.59677e-16
	MAP3K8	4.58694e-14	0.797006	0.123	0.049	1.16508e-09		CMTM3	1.03276e-20	0.528365	0.32	0.171	2.62321e-16
	ZNF667	4.83193e-14	-5.09114	0.001	0.038	1.22731e-09		ESF1	1.04364e-20	0.349123	0.642	0.44	2.65084e-16
	MCUR1	4.97653e-14	0.346323	0.509	0.352	1.26404e-09		CNTN4	1.06068e-20	0.707902	0.161	0.059	2.69413e-16
	NMRAL1	5.01361e-14	0.679126	0.204	0.105	1.27346e-09		SSH3	1.09642e-20	0.812075	0.089	0.018	2.78491e-16
	PLOD3	5.07386e-14	0.412031	0.179	0.086	1.28876e-09		EFCAB11	1.16671e-20	0.569525	0.239	0.11	2.96345e-16
	CLDN7	5.48574e-14	2.08231	0.077	0.022	1.39338e-09		MRPS33	1.17189e-20	0.31863	0.591	0.385	2.97661e-16
	IQGAP1	5.53178e-14	0.343031	0.391	0.256	1.40507e-09		MRC2	1.1942e-20	0.500787	0.361	0.206	3.03326e-16
	COX14	5.65539e-14	0.317559	0.541	0.381	1.43647e-09		COMMD5	1.21728e-20	0.471122	0.293	0.148	3.09189e-16
	HM13	5.84928e-14	0.241774	0.538	0.383	1.48572e-09		MRPL15	1.22748e-20	0.362519	0.527	0.325	3.11779e-16
	OLR1	5.95977e-14	2.6872	0.039	0.003	1.51378e-09		FAHD1	1.25755e-20	0.270855	0.392	0.217	3.19417e-16
	NR2F2	6.01862e-14	0.725899	0.671	0.575	1.52873e-09		LDLR	1.26237e-20	-1.30503	0.196	0.31	3.20642e-16
	NDUFAF8	6.20006e-14	0.253291	0.575	0.404	1.57482e-09		PDCD4	1.2642e-20	0.454574	0.621	0.418	3.21107e-16
	FAM24B	6.22786e-14	-3.81023	0.003	0.044	1.58188e-09		TGIF2	1.29458e-20	0.397249	0.352	0.195	3.28822e-16
	ADAMTS19	6.34794e-14	1.56445	0.093	0.031	1.61238e-09		OSGEP	1.36063e-20	0.512325	0.318	0.168	3.45599e-16
	DSTN	6.42543e-14	0.331626	0.832	0.743	1.63206e-09		PGF	1.40333e-20	1.03921	0.131	0.042	3.56447e-16
	SYT14	6.48537e-14	-2.0652	0.052	0.125	1.64728e-09		CGN	1.42825e-20	2.54079	0.074	0.011	3.62774e-16
	SETBP1	6.50579e-14	-1.39859	0.147	0.238	1.65247e-09		ACP2	1.44733e-20	0.468053	0.2	0.084	3.67623e-16
	SLC2A3	6.52437e-14	1.85576	0.231	0.129	1.65719e-09		DMRTA1	1.46689e-20	1.3492	0.134	0.044	3.7259e-16
	TNFRSF12A	6.84101e-14	0.734951	0.198	0.103	1.73762e-09		DNPEP	1.4756e-20	0.577759	0.281	0.141	3.74803e-16
	CSTF1	6.95319e-14	0.383391	0.253	0.14	1.76611e-09		SDF2L1	1.51949e-20	0.397133	0.444	0.263	3.85951e-16
	MPP5	7.10227e-14	0.306368	0.27	0.153	1.80398e-09		SLC16A5	1.53501e-20	2.5177	0.059	0.004	3.89894e-16
	RNF7	7.27658e-14	0.264134	0.864	0.75	1.84825e-09		SYP	1.54268e-20	-1.73726	0.043	0.131	3.91841e-16
	ICAM4	7.32183e-14	2.7528	0.045	0.006	1.85974e-09		SDSL	1.54536e-20	1.27468	0.138	0.046	3.92522e-16
	LRBA	7.38096e-14	0.384459	0.292	0.172	1.87476e-09		B4GALT7	1.55349e-20	0.564688	0.282	0.143	3.94586e-16
	LIM2	7.60696e-14	1.39359	0.139	0.062	1.93217e-09		DOCK9	1.58161e-20	1.08773	0.093	0.02	4.01729e-16
	SLC1A5	7.83843e-14	0.292133	0.35	0.218	1.99096e-09		RREB1	1.59389e-20	0.638613	0.199	0.083	4.04848e-16
	NDUFV1	7.83913e-14	0.308304	0.542	0.382	1.99114e-09		PGGHG	1.61753e-20	1.67778	0.103	0.026	4.10853e-16
	ONECUT1	7.92593e-14	-1.73378	0.027	0.087	2.01319e-09		EPB41	1.62812e-20	-0.916808	0.537	0.589	4.13544e-16
	CNN3	8.03415e-14	-0.39947	0.827	0.804	2.04068e-09		TOMM22	1.63994e-20	0.316241	0.681	0.469	4.16545e-16
	DNAJC17	8.0545e-14	0.716959	0.2	0.103	2.04584e-09		CYB5R2	1.64349e-20	1.8037	0.081	0.014	4.17447e-16
	SMAD6	8.1026e-14	0.968995	0.123	0.05	2.05806e-09		RHOG	1.664e-20	0.596806	0.288	0.146	4.22655e-16
	SPANXB1	8.1341e-14	1.61729	0.045	0.006	2.06606e-09		PDGFRA	1.69084e-20	0.467559	0.235	0.109	4.29475e-16
	STX18	8.14004e-14	0.577093	0.266	0.153	2.06757e-09		DDOST	1.75409e-20	0.313494	0.77	0.568	4.45538e-16
	RHBDF1	8.30706e-14	0.972794	0.089	0.028	2.10999e-09		LINC01697	1.83976e-20	2.26757	0.06	0.005	4.67298e-16
	ATP5F1D	8.34945e-14	0.281632	0.856	0.74	2.12076e-09		FOXB1	1.8489e-20	-2.77032	0.023	0.097	4.69621e-16
	FLOT1	8.48478e-14	0.295634	0.55	0.384	2.15513e-09		HPS1	1.90923e-20	0.67284	0.239	0.112	4.84945e-16
	THOC2	8.56869e-14	-0.596515	0.61	0.627	2.17645e-09		RARS	1.96742e-20	0.266895	0.492	0.307	4.99725e-16
	SPAG7	8.63087e-14	0.336395	0.627	0.451	2.19224e-09		SPRYD4	1.97385e-20	0.784749	0.167	0.063	5.01359e-16
	NUDT11	8.70715e-14	-1.16865	0.17	0.261	2.21162e-09		IQGAP1	1.97516e-20	0.400274	0.423	0.256	5.0169e-16
	ORAI3	8.99296e-14	0.528926	0.215	0.115	2.28421e-09		KDM1A	2.02343e-20	-0.655175	0.731	0.707	5.13952e-16
	TM2D2	9.25524e-14	0.271567	0.359	0.222	2.35083e-09		LHX9	2.03255e-20	-3.42725	0.033	0.112	5.16267e-16
	CGN	9.27396e-14	2.37586	0.057	0.011	2.35558e-09		GCDH	2.05618e-20	0.578691	0.192	0.079	5.2227e-16
	SNHG11	9.28884e-14	0.618061	0.145	0.064	2.35937e-09		CCDC122	2.05747e-20	1.28493	0.098	0.023	5.22597e-16
	STX16	9.39896e-14	0.307688	0.516	0.359	2.38733e-09		SAR1A	2.07e-20	0.328541	0.474	0.283	5.25779e-16
	PLEC	9.52273e-14	0.498761	0.274	0.159	2.41877e-09		LRP8	2.0853e-20	-1.6414	0.086	0.189	5.29665e-16
	NSG2	1.00051e-13	-2.46626	0.012	0.062	2.54129e-09		THAP7	2.14567e-20	0.484488	0.354	0.196	5.45001e-16
	ATCAY	1.01107e-13	-1.65222	0.061	0.137	2.56812e-09		TPMT	2.21243e-20	0.624858	0.221	0.099	5.61958e-16
	RECK	1.02067e-13	0.769787	0.162	0.076	2.59251e-09		MIR4435-2HG	2.22439e-20	1.64408	0.08	0.014	5.64996e-16
	SCAND1	1.03698e-13	0.2495	0.773	0.634	2.63393e-09		POLR3H	2.23609e-20	0.649112	0.23	0.105	5.67966e-16
	NTRK2	1.07272e-13	-1.33979	0.111	0.2	2.7247e-09		TOMM6	2.27406e-20	0.228191	0.894	0.77	5.77612e-16
	PTPRJ	1.0888e-13	0.952332	0.109	0.041	2.76555e-09		CDK5RAP1	2.32706e-20	0.507252	0.273	0.135	5.91074e-16
	FGF13	1.10763e-13	-1.53487	0.086	0.169	2.81337e-09		LBH	2.44905e-20	0.519703	0.324	0.177	6.22058e-16
	NR4A1	1.10894e-13	0.418984	0.143	0.063	2.81671e-09		DCTD	2.45014e-20	0.398334	0.333	0.177	6.22334e-16
	HOPX	1.13258e-13	2.30685	0.062	0.014	2.87676e-09		PSMG1	2.49305e-20	0.372442	0.501	0.312	6.33235e-16
	TAF7	1.13905e-13	-0.406775	0.734	0.739	2.8932e-09		ZNF503-AS2	2.54402e-20	1.08012	0.195	0.085	6.46182e-16
	CCDC167	1.15002e-13	-0.646086	0.544	0.576	2.92105e-09		CHD3	2.5572e-20	0.361247	0.493	0.304	6.49529e-16
	TOM1L1	1.15565e-13	0.497918	0.186	0.092	2.93536e-09		UPK3BL1	2.60103e-20	0.439174	0.291	0.149	6.60661e-16
	TMEM87A	1.20805e-13	0.375857	0.379	0.239	3.06846e-09		L1TD1	2.66847e-20	1.12698	0.151	0.056	6.77791e-16
	PARVB	1.25868e-13	1.5765	0.056	0.011	3.19705e-09		CRNKL1	2.68596e-20	0.322264	0.368	0.202	6.82233e-16
	MEX3A	1.27155e-13	-0.698545	0.521	0.573	3.22973e-09		NAXE	2.71716e-20	0.326697	0.529	0.334	6.90159e-16
	CLMN	1.28707e-13	0.728339	0.175	0.086	3.26916e-09		ZNF711	2.74402e-20	-1.23266	0.316	0.41	6.9698e-16
	ARHGAP28	1.29703e-13	0.50636	0.228	0.126	3.29446e-09		ARX	2.79526e-20	0.853805	0.176	0.073	7.09995e-16
	FKBP1B	1.31037e-13	0.29712	0.403	0.261	3.32835e-09		ABHD11	2.86319e-20	0.752992	0.228	0.106	7.27251e-16
	UFL1	1.35654e-13	0.262835	0.489	0.334	3.44562e-09		ABCA7	3.0889e-20	1.2808	0.114	0.032	7.8458e-16
	PAMR1	1.36505e-13	2.01841	0.045	0.006	3.46722e-09		DNAJB11	3.08898e-20	0.33587	0.464	0.278	7.84602e-16
	IGFBP6	1.3699e-13	1.9498	0.094	0.032	3.47955e-09		OGFRL1	3.14268e-20	1.01382	0.211	0.095	7.98241e-16
	FASN	1.37063e-13	-0.84751	0.35	0.427	3.48141e-09		DPM1	3.25967e-20	0.278007	0.532	0.331	8.27957e-16
	NSDHL	1.38363e-13	-1.0888	0.175	0.268	3.51441e-09		HIST1H1A	3.41389e-20	4.11079	0.058	0.004	8.67128e-16
	ASAH1	1.43259e-13	0.274004	0.494	0.335	3.63877e-09		RAP1B	3.53117e-20	0.389153	0.721	0.523	8.96917e-16
	RHOU	1.44138e-13	0.378149	0.363	0.233	3.66109e-09		SCFD1	3.54323e-20	0.255706	0.512	0.315	8.9998e-16
	PFKM	1.44693e-13	0.401559	0.261	0.148	3.67519e-09		TRPM3	3.55325e-20	0.653357	0.266	0.141	9.02526e-16
	ALDH3A2	1.47975e-13	0.32569	0.294	0.173	3.75856e-09		C14orf119	3.56391e-20	0.270958	0.557	0.353	9.05233e-16
	NTAN1	1.48023e-13	0.347766	0.417	0.273	3.75979e-09		CD81	3.61752e-20	0.267795	0.924	0.791	9.18849e-16
	GTF2H5	1.49594e-13	0.283565	0.712	0.546	3.79969e-09		TMEM234	3.69852e-20	0.527036	0.183	0.074	9.39425e-16
	ADCYAP1R1	1.49707e-13	-2.71846	0.011	0.059	3.80257e-09		JUP	3.71456e-20	0.340105	0.35	0.191	9.43498e-16
	MCTS1	1.50817e-13	-0.565522	0.628	0.644	3.83076e-09		GTF2H5	3.73234e-20	0.348467	0.749	0.546	9.48013e-16
	CXCR4	1.51579e-13	-1.21071	0.122	0.213	3.85012e-09		SNHG32	3.96788e-20	0.254466	0.707	0.492	1.00784e-15
	NDUFC1	1.52412e-13	0.260775	0.749	0.59	3.87127e-09		MOV10	4.13097e-20	0.521453	0.222	0.101	1.04927e-15
	JADE1	1.56582e-13	0.45598	0.267	0.153	3.97717e-09		VASN	4.34458e-20	0.517205	0.185	0.075	1.10352e-15
	TEAD4	1.60169e-13	1.33102	0.067	0.017	4.0683e-09		IGF2-AS	4.39272e-20	1.76962	0.092	0.021	1.11575e-15
	H2AFY	1.6138e-13	-0.435519	0.734	0.733	4.09906e-09		PLIN3	4.60025e-20	0.339557	0.526	0.325	1.16846e-15
	PCAT6	1.61534e-13	0.50733	0.23	0.127	4.10297e-09		ZNF814	4.69414e-20	0.627325	0.257	0.126	1.19231e-15
	AFF2	1.65171e-13	-1.81575	0.06	0.134	4.19535e-09		NDUFC1	4.73891e-20	0.33848	0.806	0.59	1.20368e-15
	USP1	1.71003e-13	-0.7258	0.427	0.501	4.34348e-09		MRPL13	5.47201e-20	0.287908	0.691	0.475	1.38989e-15
	SHB	1.72335e-13	1.0222	0.107	0.04	4.37732e-09		JPT1	5.70997e-20	-0.67727	0.796	0.772	1.45033e-15
	SFXN3	1.73062e-13	1.06529	0.097	0.034	4.39578e-09		PARP9	5.73925e-20	1.95545	0.079	0.014	1.45777e-15
	MTA3	1.76584e-13	0.303189	0.387	0.251	4.48524e-09		SNX21	5.93095e-20	1.0651	0.13	0.042	1.50646e-15
	IFT74	1.77458e-13	0.338792	0.371	0.236	4.50743e-09		IGFBP2	6.32357e-20	-0.410269	0.719	0.798	1.60619e-15
	SH3BGRL	1.8425e-13	-0.49754	0.697	0.685	4.67994e-09		COX14	6.46464e-20	0.268766	0.587	0.381	1.64202e-15
	ZNF37A	1.85133e-13	-0.979618	0.172	0.266	4.70238e-09		HEY2	6.54594e-20	1.4871	0.107	0.029	1.66267e-15
	CLVS2	1.8875e-13	-2.62186	0.016	0.068	4.79425e-09		NEU1	6.83246e-20	0.38604	0.382	0.215	1.73545e-15
	CBR4	1.90478e-13	0.559745	0.229	0.125	4.83815e-09		NELFCD	6.83614e-20	0.378404	0.438	0.257	1.73638e-15
	AIP	1.91167e-13	0.295619	0.526	0.364	4.85564e-09		PLEC	7.45218e-20	0.47268	0.303	0.159	1.89285e-15
	PYCR1	1.91366e-13	0.273552	0.395	0.254	4.8607e-09		NCLN	7.87467e-20	0.874934	0.16	0.061	2.00017e-15
	EBF3	1.98474e-13	-1.90913	0.025	0.083	5.04124e-09		RALGAPB	7.9185e-20	0.614139	0.222	0.102	2.0113e-15
	DLC1	2.02708e-13	0.846939	0.123	0.05	5.14878e-09		LIMK2	7.92594e-20	1.06661	0.141	0.049	2.01319e-15
	FPGT	2.12078e-13	2.18005	0.049	0.008	5.38678e-09		LINC01414	8.15825e-20	-1.53011	0.057	0.151	2.0722e-15
	HSPB6	2.16145e-13	2.89825	0.045	0.006	5.49008e-09		SEMA5B	8.3189e-20	-2.51858	0.025	0.098	2.113e-15
	GRK5	2.24036e-13	0.81963	0.114	0.044	5.69053e-09		DNAJC30	8.42161e-20	0.522145	0.191	0.079	2.13909e-15
	UACA	2.24775e-13	0.382729	0.318	0.196	5.70928e-09		CTSH	8.81884e-20	1.05187	0.221	0.105	2.23999e-15
	AL161668.3	2.25086e-13	3.09192	0.04	0.004	5.71717e-09		PPP4C	9.0183e-20	0.277816	0.761	0.552	2.29065e-15
	P3H3	2.28626e-13	0.389741	0.191	0.096	5.80711e-09		POLR2F	9.045e-20	0.340312	0.756	0.557	2.29743e-15
	LRRC23	2.33872e-13	0.760584	0.261	0.152	5.94035e-09		RNF121	9.19291e-20	0.732799	0.185	0.076	2.335e-15
	AC074212.1	2.37792e-13	0.810526	0.149	0.068	6.03992e-09		PHF23	9.48323e-20	0.290424	0.397	0.227	2.40874e-15
	TMEM150A	2.39119e-13	0.478523	0.161	0.076	6.07362e-09		HEY1	9.62596e-20	0.97558	0.195	0.086	2.44499e-15
	GNAI1	2.43418e-13	0.33541	0.332	0.205	6.18282e-09		MGP	9.64868e-20	4.4576	0.084	0.017	2.45076e-15
	CMTM6	2.44822e-13	0.237709	0.476	0.325	6.21847e-09		TP53RK	9.92102e-20	0.351659	0.391	0.225	2.51994e-15
	RNASEH2C	2.48049e-13	0.292754	0.643	0.481	6.30046e-09		SLC12A4	1.00181e-19	1.72128	0.088	0.019	2.54459e-15
	TACC1	2.50056e-13	0.692072	0.195	0.103	6.35143e-09		LSM1	1.12196e-19	0.320413	0.524	0.325	2.84977e-15
	DOCK11	2.53016e-13	-2.05644	0.035	0.098	6.4266e-09		SFRP1	1.17327e-19	0.239033	0.427	0.26	2.98012e-15
	PLD1	2.59575e-13	2.19711	0.054	0.01	6.59321e-09		MRPL57	1.2044e-19	0.315503	0.849	0.677	3.05918e-15
	AL391807.1	2.62342e-13	-1.42691	0.067	0.145	6.66349e-09		ALG5	1.23757e-19	0.36085	0.479	0.288	3.14343e-15
	TMSB10	2.65544e-13	0.172107	0.98	0.96	6.74482e-09		BISPR	1.24441e-19	1.81678	0.085	0.017	3.16079e-15
	TYRP1	2.663e-13	0.637716	0.047	0.007	6.76402e-09		BCL9L	1.26464e-19	0.617846	0.221	0.101	3.21219e-15
	NDUFA11	2.69807e-13	0.299557	0.814	0.716	6.85309e-09		ATP5MF	1.29434e-19	0.270145	0.917	0.799	3.28762e-15
	POPDC3	2.7156e-13	1.18758	0.094	0.033	6.89763e-09		AUP1	1.29913e-19	0.407896	0.457	0.279	3.29978e-15
	ADGRG1	2.72483e-13	-1.02629	0.125	0.218	6.92107e-09		NSG2	1.31354e-19	-3.67244	0.006	0.062	3.33639e-15
	CHID1	2.90275e-13	0.24738	0.569	0.416	7.37298e-09		FZD6	1.31434e-19	0.882414	0.164	0.064	3.33842e-15
	SUMF2	2.90707e-13	0.313871	0.311	0.187	7.38395e-09		ELOC	1.32983e-19	0.310694	0.751	0.552	3.37777e-15
	GBP2	2.92691e-13	3.72526	0.036	0.002	7.43435e-09		IMPACT	1.33673e-19	0.418004	0.246	0.117	3.39529e-15
	S1PR1	2.93394e-13	1.21576	0.125	0.053	7.4522e-09		PFDN1	1.36997e-19	0.331085	0.644	0.439	3.47972e-15
	FEZ2	3.00681e-13	0.430272	0.429	0.29	7.6373e-09		YDJC	1.37139e-19	0.570347	0.263	0.13	3.48333e-15
	LAPTM4B	3.05399e-13	0.399201	0.693	0.563	7.75714e-09		IFT57	1.41081e-19	0.492476	0.635	0.442	3.58347e-15
	TCEA2	3.104e-13	0.334493	0.605	0.447	7.88415e-09		OAF	1.47915e-19	0.71872	0.289	0.153	3.75705e-15
	RGL2	3.16161e-13	0.750912	0.187	0.095	8.0305e-09		HEXA	1.48642e-19	0.310214	0.404	0.233	3.7755e-15
	ZNF439	3.16285e-13	1.96648	0.056	0.011	8.03363e-09		HPN	1.49176e-19	2.52554	0.064	0.008	3.78907e-15
	PTPRD	3.27117e-13	0.472307	0.329	0.205	8.30878e-09		TMEM135	1.49529e-19	0.792007	0.181	0.075	3.79803e-15
	PRDX2	3.28166e-13	-0.217805	0.959	0.933	8.33542e-09		ADCK5	1.53675e-19	1.09669	0.091	0.021	3.90335e-15
	RPS6KA4	3.31612e-13	0.654785	0.091	0.031	8.42295e-09		HADHB	1.54832e-19	0.321108	0.518	0.324	3.93272e-15
	ST6GALNAC4	3.36925e-13	0.505671	0.185	0.093	8.5579e-09		CTTN	1.55458e-19	0.259801	0.408	0.235	3.94862e-15
	MSX1	3.40217e-13	0.527081	0.31	0.193	8.64151e-09		SMC1A	1.58287e-19	-0.789264	0.554	0.596	4.0205e-15
	CADM3	3.41116e-13	-1.79233	0.042	0.109	8.66436e-09		VMA21	1.61089e-19	-0.847845	0.493	0.543	4.09165e-15
	TCEAL2	3.41774e-13	-0.997598	0.195	0.292	8.68107e-09		AP002387.2	1.64584e-19	-1.41732	0.168	0.279	4.18043e-15
	NECAB3	3.43178e-13	0.595467	0.173	0.084	8.71671e-09		CLVS2	1.68415e-19	-3.36599	0.009	0.068	4.27774e-15
	ARHGAP6	3.43587e-13	1.02712	0.112	0.044	8.7271e-09		EEF1D	1.72718e-19	0.241148	0.97	0.894	4.38703e-15
	NQO1	3.58112e-13	1.33636	0.108	0.042	9.09604e-09		THOC7	1.73907e-19	0.342476	0.699	0.496	4.41724e-15
	BX890604.2	3.59147e-13	-0.902469	0.356	0.427	9.12232e-09		CCNI	1.79486e-19	-0.364334	0.958	0.921	4.55895e-15
	MRPL39	3.71918e-13	0.463604	0.3	0.178	9.44673e-09		DIAPH3	1.83378e-19	0.780908	0.217	0.101	4.65779e-15
	ARHGDIG	3.80656e-13	1.13592	0.096	0.034	9.66867e-09		HOMER3	1.83933e-19	0.283339	0.58	0.379	4.67189e-15
	ERP27	3.83198e-13	2.56821	0.046	0.007	9.73322e-09		ACTN1	1.86171e-19	0.593958	0.37	0.212	4.72876e-15
	COMMD7	3.86079e-13	0.357231	0.551	0.395	9.8064e-09		MAPT	1.89116e-19	-2.96766	0.031	0.106	4.80355e-15
	IGF2-AS	3.91449e-13	1.41681	0.073	0.021	9.9428e-09		SOX1	2.05911e-19	-1.49594	0.091	0.196	5.23015e-15
	LYL1	3.96505e-13	3.15683	0.043	0.006	1.00712e-08		SIPA1L1	2.07326e-19	0.486595	0.269	0.135	5.26609e-15
	GALNT18	3.97918e-13	1.42662	0.08	0.024	1.01071e-08		ARHGAP6	2.13407e-19	0.962251	0.133	0.044	5.42054e-15
	PLEKHA2	4.09505e-13	0.877808	0.082	0.026	1.04014e-08		COL22A1	2.17806e-19	1.77496	0.087	0.019	5.53227e-15
	BIK	4.14127e-13	1.19753	0.047	0.007	1.05188e-08		ELF3	2.2279e-19	1.75263	0.085	0.018	5.65887e-15
	ROGDI	4.2552e-13	0.507307	0.189	0.097	1.08082e-08		EIF2S3	2.23019e-19	-0.598357	0.717	0.703	5.66469e-15
	HOXB2	4.26589e-13	0.27463	0.301	0.181	1.08354e-08		TBC1D1	2.25506e-19	0.479955	0.307	0.165	5.72786e-15
	POLR2L	4.32695e-13	0.273624	0.803	0.664	1.09905e-08		GNPTG	2.36346e-19	0.603577	0.239	0.112	6.00318e-15
	TMEM245	4.35377e-13	0.36859	0.352	0.221	1.10586e-08		WIPF1	2.39773e-19	0.689676	0.207	0.092	6.09023e-15
	STAT1	4.35689e-13	0.832409	0.231	0.13	1.10665e-08		PPP1R15A	2.40798e-19	0.215945	0.333	0.177	6.11628e-15
	NPW	4.44509e-13	0.636754	0.115	0.046	1.12905e-08		GLB1	2.41481e-19	0.533023	0.271	0.138	6.13363e-15
	KLF2	4.45037e-13	1.45905	0.072	0.02	1.13039e-08		BASP1	2.57995e-19	-0.74647	0.835	0.819	6.55308e-15
	FST	4.64248e-13	1.28845	0.196	0.107	1.17919e-08		SALL4	2.58382e-19	0.747376	0.201	0.089	6.56289e-15
	ZNF511	4.73449e-13	0.3199	0.528	0.371	1.20256e-08		SH3RF2	2.58796e-19	2.82457	0.057	0.005	6.57343e-15
	TMEM165	4.77024e-13	0.333549	0.379	0.243	1.21164e-08		WNT6	2.61253e-19	3.1616	0.075	0.013	6.63582e-15
	ACY1	4.82192e-13	1.30731	0.106	0.041	1.22477e-08		HMGN3	2.62455e-19	0.285839	0.936	0.823	6.66636e-15
	ARCN1	4.91105e-13	0.296155	0.562	0.397	1.24741e-08		AL157778.1	2.66156e-19	-1.55967	0.158	0.265	6.76037e-15
	ZFHX4	4.93312e-13	-0.771281	0.446	0.525	1.25301e-08		GCSH	2.72815e-19	0.32765	0.797	0.62	6.92949e-15
	CLYBL	5.01331e-13	-1.46851	0.111	0.192	1.27338e-08		MGST1	2.78156e-19	-0.927674	0.543	0.581	7.06517e-15
	TMEM248	5.09458e-13	0.462222	0.299	0.177	1.29402e-08		FMOD	2.78181e-19	2.82756	0.058	0.006	7.06579e-15
	ZNF436-AS1	5.19938e-13	0.58489	0.289	0.18	1.32064e-08		LGALS3BP	2.87764e-19	0.586364	0.422	0.263	7.30921e-15
	POLR1D	5.2945e-13	0.284344	0.791	0.67	1.3448e-08		PACS1	2.93534e-19	0.30505	0.314	0.167	7.45575e-15
	YDJC	5.30488e-13	0.566797	0.233	0.13	1.34744e-08		FANCL	2.93688e-19	0.524598	0.373	0.213	7.45969e-15
	PRKCSH	5.42399e-13	0.280367	0.52	0.358	1.37769e-08		TPM4	2.99841e-19	0.40164	0.771	0.615	7.61597e-15
	NHLH2	5.52795e-13	-2.83463	0.016	0.067	1.4041e-08		NDUFAF3	3.04326e-19	0.344338	0.75	0.538	7.72989e-15
	NEU1	5.54638e-13	0.225684	0.345	0.215	1.40878e-08		SNTA1	3.16014e-19	1.0464	0.16	0.063	8.02677e-15
	PPP2R2A	5.73219e-13	0.293115	0.544	0.38	1.45598e-08		MPP5	3.23636e-19	0.318058	0.294	0.153	8.22037e-15
	PHYHIPL	5.77849e-13	-1.62524	0.041	0.106	1.46774e-08		PPARA	3.27025e-19	0.64498	0.141	0.049	8.30644e-15
	PTBP2	5.84148e-13	-0.94286	0.299	0.387	1.48373e-08		RIN2	3.32278e-19	0.754465	0.166	0.065	8.43987e-15
	GINM1	5.99316e-13	0.267963	0.48	0.323	1.52226e-08		SRA1	3.35228e-19	0.366614	0.472	0.289	8.5148e-15
	IAH1	6.07748e-13	0.232004	0.401	0.261	1.54368e-08		SHARPIN	3.40568e-19	0.4324	0.424	0.252	8.65042e-15
	TAF10	6.13418e-13	0.317726	0.715	0.565	1.55808e-08		ANP32A	3.46337e-19	0.328746	0.843	0.675	8.79697e-15
	STAG2	6.22383e-13	-0.587116	0.587	0.61	1.58085e-08		QDPR	3.48081e-19	0.420433	0.426	0.253	8.84125e-15
	B4GALT5	6.27765e-13	0.327953	0.319	0.193	1.59452e-08		GNG3	3.80619e-19	-2.54253	0.05	0.134	9.66772e-15
	FAM162A	6.30543e-13	0.252261	0.605	0.441	1.60158e-08		ACKR3	3.87017e-19	0.710306	0.255	0.131	9.83024e-15
	TMEM258	6.41355e-13	0.219694	0.869	0.779	1.62904e-08		DDX49	3.88191e-19	0.440026	0.316	0.166	9.86004e-15
	RAC2	6.41683e-13	1.50457	0.065	0.017	1.62987e-08		MAP3K1	3.9048e-19	0.65792	0.213	0.097	9.9182e-15
	VKORC1	6.43753e-13	0.308831	0.688	0.534	1.63513e-08		MSN	3.97878e-19	-0.816371	0.467	0.538	1.01061e-14
	WIF1	6.74975e-13	-5.68917	0.002	0.038	1.71444e-08		ZIC2	4.18665e-19	-0.528784	0.357	0.509	1.06341e-14
	UGP2	6.8206e-13	0.382186	0.469	0.324	1.73243e-08		ANAPC16	4.23655e-19	0.309829	0.829	0.658	1.07608e-14
	MALSU1	6.83389e-13	0.230541	0.561	0.4	1.73581e-08		PYCARD	4.34376e-19	2.52588	0.064	0.008	1.10331e-14
	SIX3-AS1	6.8362e-13	1.47821	0.071	0.02	1.73639e-08		GDE1	4.44946e-19	0.392451	0.384	0.221	1.13016e-14
	SAR1A	7.03137e-13	0.25617	0.432	0.283	1.78597e-08		TCTN1	4.5927e-19	0.569918	0.343	0.19	1.16655e-14
	PDZD4	7.11429e-13	-1.79509	0.034	0.096	1.80703e-08		RAE1	4.59565e-19	0.365674	0.379	0.217	1.1673e-14
	UROS	7.17457e-13	0.305989	0.409	0.265	1.82234e-08		SFRP5	4.63716e-19	3.50529	0.048	0.002	1.17784e-14
	RPL7	7.26775e-13	0.170173	0.983	0.962	1.84601e-08		TSSC4	4.75654e-19	0.32459	0.476	0.286	1.20816e-14
	SLC8A1	7.55432e-13	-1.61369	0.08	0.157	1.9188e-08		DESI1	4.76278e-19	0.367816	0.287	0.145	1.20975e-14
	ATP1A3	7.77872e-13	-2.15426	0.024	0.079	1.97579e-08		SEMA3A	4.76672e-19	0.727021	0.173	0.071	1.21075e-14
	CDIPT	8.29785e-13	0.330266	0.339	0.212	2.10765e-08		TADA3	4.8239e-19	0.336124	0.414	0.246	1.22527e-14
	SHISA5	8.698e-13	0.242924	0.494	0.335	2.20929e-08		NOG	4.87111e-19	1.48256	0.098	0.026	1.23726e-14
	PSD	8.90073e-13	0.592488	0.155	0.074	2.26079e-08		AJUBA	4.92956e-19	0.806916	0.162	0.063	1.25211e-14
	STARD10	8.92273e-13	0.535717	0.259	0.153	2.26637e-08		CORO2A	5.04458e-19	2.16707	0.076	0.014	1.28132e-14
	RO60	9.13081e-13	-0.532918	0.646	0.655	2.31923e-08		PAMR1	5.05162e-19	2.19791	0.058	0.006	1.28311e-14
	TRANK1	9.29801e-13	0.824844	0.069	0.018	2.36169e-08		ZDHHC3	5.27368e-19	0.466784	0.303	0.161	1.33952e-14
	MOB3A	9.40044e-13	1.08724	0.101	0.038	2.38771e-08		GMPR	5.35721e-19	1.61342	0.098	0.026	1.36073e-14
	TRAF4	9.59303e-13	0.354229	0.301	0.183	2.43663e-08		UBB	5.48066e-19	-0.271541	0.957	0.95	1.39209e-14
	PHC2	9.61325e-13	-0.783305	0.41	0.472	2.44177e-08		OXLD1	5.57371e-19	0.38088	0.397	0.228	1.41572e-14
	DYNC2LI1	9.69502e-13	0.300589	0.372	0.237	2.46253e-08		TOMM34	5.60503e-19	0.484303	0.239	0.115	1.42368e-14
	FAT3	9.79079e-13	-1.02474	0.159	0.252	2.48686e-08		PITPNA-AS1	5.67218e-19	0.370448	0.413	0.245	1.44073e-14
	PDCD4	9.79389e-13	0.395449	0.569	0.418	2.48765e-08		FAT3	5.82438e-19	-1.41615	0.142	0.252	1.47939e-14
	GALC	9.94079e-13	0.630563	0.128	0.056	2.52496e-08		GPR137	5.86144e-19	0.49335	0.211	0.095	1.48881e-14
	ITPA	1.00166e-12	0.153877	0.352	0.218	2.54421e-08		TRIM5	6.08954e-19	0.755568	0.206	0.092	1.54674e-14
	ARHGAP5-AS1	1.01415e-12	0.743349	0.119	0.049	2.57594e-08		ZNF771	6.17593e-19	0.563798	0.216	0.1	1.56869e-14
	CD59	1.02606e-12	0.258529	0.571	0.411	2.6062e-08		INKA1	6.24255e-19	1.29038	0.12	0.038	1.58561e-14
	MANBAL	1.03624e-12	0.290805	0.388	0.252	2.63205e-08		ARHGEF17	6.34901e-19	0.330674	0.252	0.123	1.61265e-14
	ABCA1	1.06419e-12	0.578994	0.178	0.091	2.70305e-08		PRSS8	6.35924e-19	1.90909	0.08	0.016	1.61525e-14
	RRP7A	1.06489e-12	0.427946	0.347	0.218	2.70482e-08		TCEAL2	6.36655e-19	-1.14594	0.175	0.292	1.6171e-14
	HSPB1	1.06628e-12	0.24224	0.817	0.683	2.70836e-08		ZNF439	6.43201e-19	2.19849	0.07	0.011	1.63373e-14
	COPS5	1.0707e-12	0.279357	0.54	0.377	2.71957e-08		NOSIP	6.4546e-19	0.308032	0.567	0.366	1.63947e-14
	LIFR	1.09426e-12	0.570283	0.283	0.173	2.77941e-08		EXOSC4	6.49145e-19	0.488158	0.336	0.185	1.64883e-14
	IMPDH2	1.10072e-12	0.249394	0.685	0.54	2.79584e-08		ARHGAP24	6.52933e-19	1.2798	0.097	0.024	1.65845e-14
	RAB1B	1.12019e-12	0.358496	0.299	0.18	2.84528e-08		CEP170	6.90565e-19	-0.907694	0.533	0.574	1.75403e-14
	AGPAT4	1.13078e-12	0.292448	0.349	0.222	2.87219e-08		ADSL	6.92888e-19	0.358788	0.511	0.325	1.75994e-14
	ASXL1	1.14053e-12	0.331146	0.431	0.286	2.89694e-08		MACROD1	6.96397e-19	0.550021	0.306	0.165	1.76885e-14
	ZNF711	1.1537e-12	-0.83989	0.328	0.41	2.9304e-08		ANO6	7.05316e-19	0.271391	0.32	0.171	1.7915e-14
	PSMB5	1.16631e-12	0.252364	0.864	0.735	2.96244e-08		RAB1B	7.07095e-19	0.475424	0.331	0.18	1.79602e-14
	NUDT14	1.20511e-12	0.300062	0.386	0.249	3.06097e-08		SDHD	7.42451e-19	0.273436	0.491	0.301	1.88582e-14
	FLNC	1.21991e-12	0.301444	0.18	0.092	3.09856e-08		DNAJC2	7.44637e-19	0.320967	0.444	0.271	1.89138e-14
	NDRG2	1.22878e-12	0.429902	0.237	0.136	3.1211e-08		FLNC	7.54751e-19	0.373337	0.204	0.092	1.91707e-14
	CDK5	1.23255e-12	0.472555	0.198	0.104	3.13067e-08		SLC37A4	7.61802e-19	0.53856	0.215	0.099	1.93498e-14
	CHKB	1.25817e-12	0.440443	0.185	0.096	3.19574e-08		ATP5MC2	8.19536e-19	0.223759	0.981	0.931	2.08162e-14
	ADAM9	1.27476e-12	0.377666	0.24	0.137	3.23788e-08		SQSTM1	8.35902e-19	0.415933	0.51	0.329	2.12319e-14
	ZFHX4-AS1	1.28532e-12	-1.54177	0.08	0.157	3.26472e-08		SLC49A4	8.38407e-19	0.897759	0.145	0.053	2.12955e-14
	FKBP8	1.3129e-12	0.268165	0.694	0.537	3.33476e-08		SMARCD3	8.43089e-19	0.361029	0.281	0.146	2.14145e-14
	RGL1	1.31773e-12	0.490732	0.143	0.065	3.34703e-08		SLC22A18	8.50318e-19	1.06545	0.115	0.035	2.15981e-14
	RPL3	1.35074e-12	0.137894	0.999	0.996	3.43088e-08		PHGDH	8.65997e-19	0.394791	0.757	0.606	2.19963e-14
	MELTF	1.35174e-12	2.11004	0.046	0.007	3.43342e-08		P3H3	8.95639e-19	0.419363	0.212	0.096	2.27492e-14
	ZNF480	1.36445e-12	0.504894	0.21	0.113	3.4657e-08		BEX2	9.20937e-19	-0.942069	0.545	0.595	2.33918e-14
	SYNPO2	1.41945e-12	1.67843	0.058	0.013	3.60541e-08		TAF9	9.90179e-19	0.277601	0.569	0.37	2.51506e-14
	LRRC1	1.44602e-12	0.90857	0.146	0.069	3.67288e-08		KMT2E	9.95846e-19	-0.627961	0.71	0.695	2.52945e-14
	LINC00173	1.44926e-12	0.549443	0.161	0.08	3.68111e-08		TMEM70	9.96506e-19	0.237135	0.409	0.236	2.53112e-14
	CYFIP1	1.45641e-12	0.353995	0.352	0.221	3.69927e-08		CUEDC2	1.00382e-18	0.308051	0.673	0.464	2.54971e-14
	TST	1.45925e-12	0.478253	0.285	0.172	3.70649e-08		TAF1D	1.01005e-18	0.255354	0.707	0.507	2.56552e-14
	SETD9	1.46653e-12	1.20659	0.099	0.037	3.72499e-08		NBN	1.024e-18	0.464435	0.334	0.186	2.60096e-14
	SAT2	1.53596e-12	0.305025	0.807	0.671	3.90133e-08		RPL10A	1.04251e-18	0.191591	0.995	0.971	2.64797e-14
	FNDC10	1.5402e-12	0.622143	0.154	0.073	3.91211e-08		LRBA	1.06405e-18	0.328504	0.317	0.172	2.70268e-14
	ROCK1	1.54059e-12	0.268548	0.552	0.391	3.9131e-08		SELENOT	1.12695e-18	0.339423	0.557	0.361	2.86244e-14
	TRIQK	1.55122e-12	0.441929	0.362	0.232	3.94009e-08		ENDOD1	1.14413e-18	1.11679	0.119	0.038	2.90609e-14
	KDM1A	1.61905e-12	-0.494386	0.721	0.707	4.1124e-08		BSCL2	1.14968e-18	-0.978137	0.536	0.57	2.92019e-14
	TGFBI	1.63099e-12	0.454351	0.161	0.078	4.14271e-08		GNPDA1	1.18449e-18	0.424453	0.505	0.331	3.0086e-14
	AC010997.5	1.68429e-12	1.33419	0.082	0.027	4.27811e-08		NCCRP1	1.18834e-18	2.43158	0.061	0.007	3.01838e-14
	CUX1	1.70629e-12	0.360699	0.524	0.373	4.33397e-08		UQCRC1	1.18837e-18	0.364836	0.558	0.364	3.01845e-14
	LRRFIP1	1.71277e-12	0.321386	0.432	0.296	4.35043e-08		SPOCK1	1.19537e-18	1.24171	0.138	0.051	3.03625e-14
	OGFOD3	1.73656e-12	0.450808	0.209	0.114	4.41085e-08		COL23A1	1.213e-18	0.611934	0.133	0.046	3.08103e-14
	TMEM135	1.74859e-12	0.789306	0.154	0.075	4.44143e-08		C6orf120	1.2163e-18	0.365076	0.259	0.129	3.08939e-14
	ATP6V1E1	1.76012e-12	0.302012	0.348	0.222	4.47071e-08		GTF2H4	1.27822e-18	0.584401	0.223	0.105	3.24667e-14
	VPS25	1.78083e-12	0.294466	0.571	0.412	4.5233e-08		ARHGEF1	1.28949e-18	0.351699	0.172	0.069	3.2753e-14
	GNAI3	1.82122e-12	-0.620545	0.613	0.622	4.62589e-08		NXT1	1.3548e-18	0.347559	0.481	0.302	3.44119e-14
	MYL12B	1.82157e-12	0.305755	0.836	0.726	4.62678e-08		MRPL27	1.35687e-18	0.335902	0.628	0.432	3.44646e-14
	CPPED1	1.83994e-12	0.626374	0.127	0.056	4.67344e-08		FPGT	1.3717e-18	2.46484	0.062	0.008	3.48413e-14
	HDDC3	1.84638e-12	0.303506	0.255	0.147	4.6898e-08		VAPB	1.40483e-18	0.295515	0.426	0.251	3.56828e-14
	NABP1	1.87896e-12	0.96807	0.101	0.039	4.77257e-08		RNF170	1.41223e-18	0.390266	0.288	0.15	3.58707e-14
	MBOAT7	1.89723e-12	0.324922	0.324	0.204	4.81897e-08		TLCD5	1.42786e-18	0.234983	0.315	0.167	3.62676e-14
	AC126773.4	1.91032e-12	1.28359	0.067	0.018	4.8522e-08		PFDN6	1.43722e-18	0.244886	0.529	0.332	3.65053e-14
	TERF2IP	1.96159e-12	-0.628333	0.698	0.691	4.98245e-08		ZNF536	1.4374e-18	-1.71801	0.051	0.136	3.651e-14
	FIBIN	1.98647e-12	1.73563	0.058	0.013	5.04562e-08		SH3BP1	1.43916e-18	0.829451	0.155	0.06	3.65547e-14
	TCIRG1	2.00297e-12	1.32371	0.062	0.016	5.08754e-08		SIL1	1.54864e-18	0.515492	0.241	0.119	3.93356e-14
	STK4	2.0129e-12	0.36745	0.368	0.238	5.11277e-08		ABT1	1.55716e-18	0.310023	0.415	0.243	3.95518e-14
	GALK1	2.0303e-12	0.327696	0.375	0.245	5.15697e-08		C15orf61	1.60193e-18	0.419905	0.359	0.202	4.06891e-14
	TSPAN10	2.05586e-12	0.965176	0.12	0.052	5.22189e-08		H1FX	1.60901e-18	-0.420353	0.873	0.837	4.08688e-14
	IRX3	2.07417e-12	-0.870002	0.151	0.243	5.2684e-08		RPS9	1.62097e-18	0.185468	0.994	0.981	4.11726e-14
	KIF21A	2.1125e-12	-0.796744	0.451	0.509	5.36576e-08		ANXA7	1.64884e-18	0.40487	0.376	0.218	4.18804e-14
	SNX21	2.11363e-12	0.86443	0.107	0.042	5.36862e-08		TUBA1C	1.65892e-18	0.280747	0.511	0.339	4.21366e-14
	MCOLN3	2.11933e-12	1.50615	0.059	0.014	5.3831e-08		SUPT4H1	1.6677e-18	0.337218	0.639	0.439	4.23595e-14
	CUL4A	2.1446e-12	0.453823	0.258	0.151	5.44729e-08		ONECUT1	1.7375e-18	-2.43833	0.021	0.087	4.41325e-14
	IFI35	2.14837e-12	1.8763	0.061	0.015	5.45686e-08		NYNRIN	1.76752e-18	0.462511	0.21	0.096	4.48951e-14
	DPP4	2.15449e-12	2.10451	0.048	0.009	5.47241e-08		MSRB1	1.77138e-18	0.504477	0.211	0.097	4.49931e-14
	MVP	2.15481e-12	1.46746	0.057	0.013	5.47321e-08		IFI16	1.781e-18	1.09173	0.152	0.059	4.52374e-14
	ZBTB18	2.15898e-12	-1.39137	0.093	0.172	5.48381e-08		OXA1L	1.81587e-18	0.376257	0.455	0.278	4.61231e-14
	CINP	2.17942e-12	0.375316	0.319	0.195	5.53572e-08		DAPK1	1.82525e-18	0.503444	0.219	0.102	4.63614e-14
	LINC01351	2.24037e-12	-2.50919	0.01	0.054	5.69054e-08		SLC16A2	1.86044e-18	-1.23617	0.208	0.319	4.72553e-14
	ITGA5	2.33263e-12	0.882503	0.137	0.063	5.92489e-08		MTSS1	1.87365e-18	-1.51754	0.105	0.207	4.75908e-14
	GPC6	2.35887e-12	0.342222	0.23	0.128	5.99152e-08		ABCA1	1.91674e-18	0.679448	0.201	0.091	4.86851e-14
	MARVELD3	2.38647e-12	2.54179	0.041	0.006	6.06163e-08		SEPTIN2	1.92939e-18	0.241543	0.797	0.606	4.90065e-14
	JUN	2.43096e-12	-0.639042	0.5	0.563	6.17464e-08		WFDC2	1.93612e-18	1.29465	0.201	0.096	4.91775e-14
	FMOD	2.47703e-12	2.1077	0.041	0.006	6.29167e-08		IFT52	1.97586e-18	0.293046	0.488	0.298	5.01869e-14
	TM9SF1	2.48834e-12	0.377881	0.276	0.162	6.32038e-08		PPP1R11	1.98235e-18	0.408915	0.331	0.183	5.03517e-14
	SSR3	2.54659e-12	0.247406	0.772	0.663	6.46833e-08		SNHG17	2.13327e-18	0.502038	0.272	0.14	5.4185e-14
	GRIN3B	2.58959e-12	2.00574	0.048	0.009	6.57755e-08		TLCD1	2.16322e-18	1.65328	0.071	0.012	5.49457e-14
	MSI2	2.64697e-12	-0.597043	0.546	0.584	6.7233e-08		NHLH2	2.22672e-18	-3.09629	0.01	0.067	5.65586e-14
	DLG1	2.86287e-12	0.267691	0.381	0.246	7.27169e-08		AL831784.1	2.23717e-18	-1.39369	0.085	0.184	5.68242e-14
	LINC01933	2.89772e-12	-3.35308	0.008	0.05	7.36021e-08		DZIP3	2.26534e-18	0.357496	0.356	0.202	5.75396e-14
	TYMP	2.89964e-12	1.05057	0.108	0.043	7.36509e-08		BTG2	2.29069e-18	-1.35643	0.175	0.281	5.81835e-14
	ABHD12	2.94337e-12	0.676353	0.229	0.131	7.47616e-08		SYNGR2	2.29675e-18	0.718694	0.174	0.073	5.83374e-14
	NSG1	2.99209e-12	1.96432e-05	0.251	0.142	7.59991e-08		SNRPE	2.33727e-18	-0.316234	0.933	0.879	5.93666e-14
	ARL2	3.01228e-12	0.298232	0.732	0.596	7.65118e-08		MT-ATP8	2.35348e-18	0.284692	0.795	0.587	5.97784e-14
	TRMT6	3.03069e-12	0.456766	0.228	0.128	7.69796e-08		VMP1	2.43331e-18	0.345637	0.492	0.318	6.1806e-14
	RPS13	3.04599e-12	0.124623	0.988	0.981	7.73681e-08		CSPG5	2.51551e-18	-2.2638	0.025	0.094	6.38939e-14
	TIMM22	3.07579e-12	0.337005	0.335	0.21	7.8125e-08		RUVBL2	2.55627e-18	0.481387	0.433	0.264	6.49292e-14
	MFSD11	3.0836e-12	0.331125	0.175	0.088	7.83234e-08		NIPSNAP3A	2.60436e-18	0.516254	0.215	0.101	6.61508e-14
	CDC40	3.08553e-12	0.278205	0.482	0.33	7.83725e-08		OAS1	2.6168e-18	3.63672	0.049	0.003	6.64668e-14
	MMP25-AS1	3.11775e-12	1.27241	0.069	0.02	7.91907e-08		ALDH16A1	2.6886e-18	0.946775	0.122	0.039	6.82905e-14
	PDGFRA	3.134e-12	0.0626226	0.204	0.109	7.96037e-08		SESN3	2.72683e-18	0.414974	0.609	0.422	6.92614e-14
	WDR86-AS1	3.16114e-12	2.03645	0.047	0.008	8.02929e-08		HUWE1	2.78166e-18	-0.765769	0.629	0.627	7.06542e-14
	PYM1	3.1799e-12	0.411653	0.245	0.141	8.07694e-08		PCSK5	2.85028e-18	0.665092	0.179	0.077	7.23971e-14
	WNT11	3.27551e-12	1.39583	0.071	0.021	8.31979e-08		CINP	2.86645e-18	0.422328	0.347	0.195	7.2808e-14
	MMADHC	3.29073e-12	0.245159	0.498	0.341	8.35845e-08		TASP1	2.88919e-18	0.500078	0.148	0.056	7.33854e-14
	NDUFB5	3.36839e-12	0.243322	0.738	0.585	8.5557e-08		C2orf74	2.90425e-18	0.49532	0.302	0.166	7.3768e-14
	COL2A1	3.42434e-12	0.466502	0.439	0.329	8.69783e-08		PCDH8	2.92652e-18	-3.06442	0.016	0.077	7.43337e-14
	EDEM2	3.45059e-12	0.559428	0.175	0.089	8.76449e-08		CYB561D2	2.98621e-18	0.654988	0.221	0.106	7.58498e-14
	ANXA8L1	3.4815e-12	2.03316	0.033	0.002	8.84301e-08		NPDC1	3.07449e-18	0.352739	0.485	0.304	7.80921e-14
	LAMB2	3.55313e-12	0.37784	0.272	0.163	9.02495e-08		CD83	3.08159e-18	1.16521	0.142	0.053	7.82724e-14
	RHOG	3.5922e-12	0.457948	0.251	0.146	9.1242e-08		CCDC28A	3.0847e-18	0.63064	0.18	0.077	7.83515e-14
	HES5	3.6102e-12	-0.641083	0.317	0.422	9.16991e-08		STT3B	3.18295e-18	0.351347	0.472	0.296	8.08469e-14
	DACH2	3.62058e-12	-2.38445	0.021	0.072	9.19628e-08		AL354863.1	3.25348e-18	2.34538	0.076	0.016	8.26385e-14
	MMP14	3.63875e-12	0.632286	0.097	0.036	9.24243e-08		TTPAL	3.41353e-18	0.693318	0.152	0.059	8.67036e-14
	CORO1B	3.76473e-12	0.370466	0.357	0.232	9.56242e-08		WDR86-AS1	3.75521e-18	2.70027	0.062	0.008	9.53823e-14
	ATP2B1-AS1	3.78157e-12	0.406397	0.171	0.086	9.60519e-08		NEDD8	4.03084e-18	0.254321	0.922	0.813	1.02383e-13
	RARS	3.79725e-12	0.238121	0.446	0.307	9.64502e-08		PPP1R3F	4.13446e-18	-1.60708	0.115	0.213	1.05015e-13
	AL441992.1	3.81412e-12	0.799126	0.11	0.045	9.68786e-08		PLOD3	4.546e-18	0.422028	0.194	0.086	1.15468e-13
	EN1	3.89784e-12	-3.31424	0.005	0.042	9.90052e-08		NAV3	4.5485e-18	-1.90256	0.077	0.17	1.15532e-13
	CERT1	3.90218e-12	0.279529	0.403	0.264	9.91154e-08		BMP1	4.55777e-18	0.586036	0.149	0.056	1.15767e-13
	CYB5R3	3.97015e-12	0.28955	0.501	0.354	1.00842e-07		STK4	4.58224e-18	0.340086	0.401	0.238	1.16389e-13
	CNKSR3	3.97561e-12	0.937568	0.134	0.063	1.00981e-07		SORCS2	4.80054e-18	-1.71004	0.082	0.176	1.21934e-13
	ABHD14B	4.05994e-12	0.941887	0.094	0.035	1.03122e-07		BFAR	4.81591e-18	0.234526	0.389	0.223	1.22324e-13
	ADCY7	4.13987e-12	2.18814	0.042	0.006	1.05153e-07		PURA	4.89553e-18	0.267677	0.412	0.243	1.24347e-13
	MAPT	4.16685e-12	-1.70785	0.043	0.106	1.05838e-07		HNRNPDL	4.95003e-18	0.268346	0.933	0.824	1.25731e-13
	PLIN3	4.17374e-12	0.303902	0.471	0.325	1.06013e-07		ZBTB41	5.23621e-18	-1.12625	0.255	0.352	1.33e-13
	HIBADH	4.18673e-12	0.407427	0.277	0.168	1.06343e-07		MMADHC	5.25714e-18	0.296648	0.535	0.341	1.33531e-13
	EPCAM	4.19281e-12	1.43285	0.127	0.059	1.06497e-07		ITGA5	5.30447e-18	0.756074	0.158	0.063	1.34733e-13
	PAIP1	4.20209e-12	0.263685	0.587	0.429	1.06733e-07		C5orf66-AS1	5.32187e-18	1.88327	0.083	0.019	1.35176e-13
	PSD3	4.26169e-12	-1.12343	0.223	0.311	1.08247e-07		LINC00665	5.39367e-18	0.396292	0.389	0.231	1.36999e-13
	AMT	4.2958e-12	0.35866	0.185	0.097	1.09113e-07		STIM2	5.56595e-18	0.527254	0.276	0.146	1.41375e-13
	C8orf82	4.31926e-12	0.257394	0.246	0.142	1.09709e-07		PFKM	5.63217e-18	0.422322	0.282	0.148	1.43057e-13
	MARVELD2	4.34841e-12	1.94668	0.042	0.006	1.1045e-07		CLMP	5.67589e-18	0.434386	0.202	0.092	1.44168e-13
	TPM4	4.59052e-12	0.264628	0.749	0.615	1.16599e-07		SPPL3	5.67644e-18	0.346684	0.353	0.198	1.44182e-13
	IFI6	4.68026e-12	1.07411	0.429	0.317	1.18878e-07		TYRP1	5.69896e-18	1.68873	0.058	0.007	1.44754e-13
	TBX2	4.69668e-12	1.17736	0.117	0.051	1.19296e-07		CHMP4B	5.75651e-18	0.305162	0.417	0.248	1.46215e-13
	PSMB6	4.74039e-12	0.227737	0.86	0.739	1.20406e-07		CNIH1	5.9508e-18	0.33667	0.579	0.397	1.5115e-13
	SIL1	4.7783e-12	0.385234	0.213	0.119	1.21369e-07		AC009041.2	6.03465e-18	0.543956	0.172	0.073	1.5328e-13
	SEPTIN10	4.80778e-12	0.389364	0.432	0.296	1.22118e-07		PLEKHA4	6.16502e-18	0.5966	0.254	0.131	1.56592e-13
	LRRC32	4.81198e-12	1.93277	0.039	0.005	1.22224e-07		LHX5-AS1	6.1991e-18	1.24234	0.261	0.15	1.57457e-13
	FBLIM1	4.83047e-12	0.475608	0.165	0.082	1.22694e-07		PRCP	6.25596e-18	0.675994	0.369	0.221	1.58901e-13
	TRAPPC2L	4.86386e-12	0.446742	0.579	0.448	1.23542e-07		ARF5	6.30055e-18	0.338776	0.341	0.191	1.60034e-13
	PROSER2	4.91344e-12	1.12905	0.084	0.029	1.24801e-07		LINC01833	6.41424e-18	1.52214	0.115	0.038	1.62922e-13
	PYGM	4.93155e-12	1.74114	0.051	0.011	1.25261e-07		RAB11B	6.57107e-18	0.207184	0.459	0.281	1.66905e-13
	GNG8	4.99462e-12	-3.88193	0.007	0.047	1.26863e-07		PANCR	6.61215e-18	2.95848	0.055	0.006	1.67949e-13
	IFRD2	5.03154e-12	0.28133	0.218	0.121	1.27801e-07		TMEM151A	6.73291e-18	2.44896	0.066	0.011	1.71016e-13
	C2orf74	5.05947e-12	0.432072	0.271	0.166	1.28511e-07		ERLIN2	6.73904e-18	0.299208	0.296	0.157	1.71172e-13
	BZW2	5.115e-12	0.297153	0.561	0.41	1.29921e-07		ZFPM2	6.8006e-18	1.07339	0.105	0.031	1.72735e-13
	DIDO1	5.22931e-12	0.336859	0.333	0.211	1.32825e-07		SEC24D	6.94104e-18	0.379501	0.214	0.101	1.76303e-13
	DHRS1	5.25619e-12	0.531034	0.168	0.085	1.33507e-07		RHBDL3	7.11957e-18	-2.4879	0.017	0.08	1.80837e-13
	GDF6	5.40172e-12	2.73883	0.044	0.007	1.37204e-07		AKT1S1	7.1989e-18	0.750821	0.207	0.097	1.82852e-13
	SCUBE3	5.44714e-12	0.659951	0.206	0.117	1.38357e-07		SMIM4	7.23331e-18	0.487579	0.272	0.143	1.83726e-13
	ACSL4	5.46088e-12	-1.20828	0.207	0.287	1.38706e-07		DNER	7.42563e-18	-1.69481	0.08	0.174	1.88611e-13
	NCL	5.51644e-12	-0.264718	0.924	0.908	1.40117e-07		RNF31	7.44319e-18	1.06469	0.112	0.035	1.89057e-13
	ADI1	5.54576e-12	0.39168	0.336	0.216	1.40862e-07		WDR86	7.44895e-18	0.715873	0.217	0.106	1.89203e-13
	SLC7A8	5.60132e-12	0.948906	0.159	0.08	1.42274e-07		RIC8A	7.45184e-18	0.38708	0.307	0.167	1.89277e-13
	POFUT2	5.63696e-12	0.51259	0.207	0.113	1.43179e-07		LRP1B	7.64089e-18	1.01009	0.126	0.044	1.94079e-13
	CCDC106	5.65694e-12	0.582892	0.183	0.096	1.43686e-07		YBX3	7.84397e-18	0.338663	0.748	0.562	1.99237e-13
	NOP10	5.80396e-12	0.244113	0.82	0.699	1.47421e-07		SLC12A5	7.86799e-18	0.796548	0.212	0.1	1.99847e-13
	PCYOX1	5.84061e-12	0.26773	0.448	0.303	1.48351e-07		KIF26B	7.91197e-18	0.414488	0.143	0.053	2.00964e-13
	NOSIP	5.85138e-12	0.283024	0.525	0.366	1.48625e-07		NKAP	8.04433e-18	-0.810037	0.577	0.584	2.04326e-13
	ZNF493	5.87806e-12	0.356347	0.271	0.161	1.49303e-07		EPHX1	8.08573e-18	0.497787	0.206	0.095	2.05378e-13
	ZNRD2	6.00009e-12	0.227768	0.394	0.257	1.52402e-07		IFI44L	8.35318e-18	2.55029	0.086	0.021	2.12171e-13
	LATS2	6.05993e-12	0.608429	0.152	0.073	1.53922e-07		CHMP4A	8.46572e-18	0.297414	0.514	0.337	2.15029e-13
	KLHL35	6.09245e-12	-2.38162	0.039	0.098	1.54748e-07		ABHD17A	8.50586e-18	0.320957	0.543	0.348	2.16049e-13
	TMEM191C	6.19275e-12	1.2923	0.063	0.017	1.57296e-07		CHPF	8.63077e-18	0.221824	0.27	0.138	2.19222e-13
	SVEP1	6.32282e-12	1.08413	0.065	0.018	1.606e-07		APOBEC3F	8.75994e-18	1.44782	0.08	0.018	2.22502e-13
	TAF9	6.35158e-12	0.224242	0.528	0.37	1.6133e-07		PXN	8.76423e-18	0.220919	0.166	0.068	2.22612e-13
	DDX27	6.6554e-12	0.224208	0.397	0.264	1.69047e-07		MICAL2	8.82563e-18	2.26009	0.056	0.006	2.24171e-13
	KIAA1217	6.74598e-12	0.967634	0.133	0.062	1.71348e-07		HIST3H2A	8.89669e-18	-1.08456	0.316	0.407	2.25976e-13
	GMFG	6.74732e-12	3.53264	0.039	0.005	1.71382e-07		ZDHHC24	9.15451e-18	0.44129	0.229	0.111	2.32525e-13
	BABAM1	7.04886e-12	0.300798	0.389	0.258	1.79041e-07		TNS1	9.28538e-18	0.622268	0.13	0.046	2.35849e-13
	AFF1	7.11993e-12	0.744743	0.187	0.101	1.80846e-07		PRDX1	9.35545e-18	-0.221244	0.955	0.908	2.37628e-13
	AJUBA	7.19662e-12	0.68071	0.136	0.063	1.82794e-07		WNK3	1.00932e-17	-0.976057	0.356	0.444	2.56368e-13
	TPST2	7.33719e-12	0.702122	0.191	0.104	1.86365e-07		LRP10	1.01646e-17	0.42798	0.243	0.122	2.58182e-13
	BNIP2	7.35073e-12	0.368946	0.302	0.186	1.86708e-07		STAT6	1.0191e-17	0.87214	0.119	0.039	2.58851e-13
	DPCD	7.42046e-12	0.359891	0.439	0.293	1.8848e-07		COL8A2	1.02989e-17	2.14214	0.058	0.007	2.61591e-13
	RALB	7.43223e-12	0.529368	0.235	0.136	1.88779e-07		HMBS	1.04646e-17	0.543279	0.236	0.117	2.65801e-13
	CFD	7.43723e-12	1.35742	0.067	0.019	1.88906e-07		NRP2	1.05616e-17	0.619729	0.301	0.167	2.68266e-13
	SH3BGRL3	7.48853e-12	0.165922	0.813	0.673	1.90209e-07		AC015871.1	1.06824e-17	0.417519	0.239	0.118	2.71334e-13
	LDLR	7.57608e-12	-1.05799	0.225	0.31	1.92432e-07		FDX1	1.08221e-17	0.357726	0.484	0.305	2.7488e-13
	ZEB1	7.77114e-12	-0.717545	0.332	0.417	1.97387e-07		KLF5	1.09645e-17	0.149684	0.083	0.019	2.78498e-13
	TLCD5	7.905e-12	0.366031	0.277	0.167	2.00787e-07		SETD9	1.10476e-17	1.25886	0.115	0.037	2.8061e-13
	NORAD	7.93273e-12	0.266327	0.813	0.684	2.01491e-07		HLA-E	1.10572e-17	0.758761	0.35	0.207	2.80852e-13
	WDR46	8.17766e-12	0.354935	0.239	0.137	2.07712e-07		AP1S2	1.13487e-17	-0.931083	0.443	0.507	2.88257e-13
	PLEKHA4	8.18226e-12	0.674954	0.223	0.131	2.07829e-07		TARBP2	1.13579e-17	0.504876	0.2	0.092	2.88491e-13
	TEN1	8.1975e-12	0.672671	0.123	0.054	2.08217e-07		EPHA3	1.15441e-17	-2.25821	0.037	0.112	2.9322e-13
	C11orf71	8.5328e-12	0.530616	0.169	0.086	2.16733e-07		DTNBP1	1.15637e-17	0.371076	0.319	0.173	2.93718e-13
	KMT2E	8.58548e-12	-0.441739	0.7	0.695	2.18071e-07		MYCBP	1.19046e-17	0.55224	0.366	0.217	3.02377e-13
	DLD	8.83447e-12	0.295327	0.312	0.193	2.24396e-07		NME1	1.1964e-17	0.361343	0.76	0.582	3.03885e-13
	SPOCK1	8.94052e-12	0.824472	0.116	0.051	2.27089e-07		ACPP	1.20163e-17	3.65509	0.05	0.004	3.05214e-13
	RPL35	8.96346e-12	0.143439	0.992	0.978	2.27672e-07		SMCO3	1.24491e-17	3.55487	0.045	0.002	3.16207e-13
	LYSMD2	8.98315e-12	1.15624	0.052	0.011	2.28172e-07		ETS2	1.24894e-17	0.489933	0.185	0.081	3.1723e-13
	ATP1B2	8.995e-12	0.517729	0.298	0.191	2.28473e-07		YIPF5	1.2922e-17	0.296905	0.458	0.282	3.28219e-13
	POLR2E	9.47408e-12	0.21185	0.637	0.477	2.40642e-07		MELTF	1.30033e-17	2.29542	0.058	0.007	3.30285e-13
	BAX	9.68801e-12	0.317505	0.553	0.402	2.46076e-07		MMP28	1.33215e-17	2.13333	0.07	0.013	3.38366e-13
	OXLD1	9.97972e-12	0.346228	0.354	0.228	2.53485e-07		TPST1	1.333e-17	0.559982	0.193	0.087	3.38582e-13
	SRRM1	1.002e-11	-0.316045	0.853	0.835	2.54508e-07		SPSB1	1.33776e-17	0.871448	0.129	0.046	3.39792e-13
	TMEM263	1.0362e-11	0.262043	0.432	0.295	2.63196e-07		SRRM1	1.33817e-17	-0.396049	0.863	0.835	3.39896e-13
	LAMTOR4	1.03874e-11	0.21704	0.782	0.639	2.6384e-07		KIAA1522	1.33904e-17	0.446522	0.227	0.111	3.40117e-13
	JUNB	1.04329e-11	0.47092	0.306	0.196	2.64997e-07		ORAI3	1.37002e-17	0.508188	0.231	0.115	3.47984e-13
	C12orf10	1.04494e-11	0.24166	0.566	0.398	2.65415e-07		ZNF561-AS1	1.37084e-17	0.568757	0.211	0.1	3.48193e-13
	CRISPLD1	1.05169e-11	0.605882	0.191	0.103	2.67129e-07		FAM181A	1.39386e-17	-1.87856	0.039	0.115	3.5404e-13
	PKHD1L1	1.053e-11	3.52473	0.032	0.002	2.67462e-07		NR2F6	1.41141e-17	0.33892	0.649	0.456	3.58499e-13
	MRPS28	1.07588e-11	0.262938	0.371	0.242	2.73273e-07		NOP10	1.44615e-17	0.30855	0.848	0.699	3.67321e-13
	TLE2	1.11558e-11	0.847492	0.072	0.022	2.83358e-07		HNRNPH3	1.45599e-17	-0.348286	0.902	0.858	3.69821e-13
	MTPN	1.12971e-11	0.248583	0.776	0.638	2.86945e-07		CUX1	1.47481e-17	0.356752	0.559	0.373	3.74601e-13
	CDK18	1.14341e-11	0.964256	0.082	0.028	2.90425e-07		NXPH2	1.48274e-17	1.84891	0.074	0.015	3.76617e-13
	HLX	1.15033e-11	1.15586	0.057	0.014	2.92185e-07		SNRNP25	1.51219e-17	0.368084	0.546	0.364	3.84097e-13
	FKBP14	1.15536e-11	0.327504	0.279	0.17	2.93461e-07		UBE2Z	1.52552e-17	0.320979	0.332	0.183	3.87483e-13
	C1S	1.1678e-11	2.26651	0.042	0.007	2.9662e-07		NDUFB5	1.54816e-17	0.251777	0.786	0.585	3.93233e-13
	ZCCHC24	1.17374e-11	0.589873	0.157	0.078	2.98129e-07		HSBP1L1	1.62968e-17	1.41256	0.104	0.032	4.13938e-13
	PSMB2	1.20313e-11	-0.369919	0.813	0.772	3.05595e-07		IMPA2	1.68585e-17	0.493723	0.314	0.172	4.28206e-13
	NDUFA9	1.21345e-11	0.315691	0.421	0.279	3.08215e-07		PTPA	1.73262e-17	0.204624	0.29	0.154	4.40086e-13
	SNAP29	1.23977e-11	0.258729	0.369	0.241	3.14901e-07		EFCAB2	1.87322e-17	0.360814	0.273	0.142	4.75798e-13
	NPPC	1.24137e-11	-2.77002	0.019	0.068	3.15309e-07		VPS25	1.87826e-17	0.296728	0.602	0.412	4.77077e-13
	MIR4458HG	1.24998e-11	-1.83323	0.037	0.096	3.17494e-07		ARF6	1.94074e-17	0.234758	0.391	0.232	4.92947e-13
	PARL	1.25054e-11	0.294409	0.415	0.272	3.17637e-07		TAF7	1.95352e-17	-0.548001	0.751	0.739	4.96193e-13
	PLXND1	1.25204e-11	0.951264	0.118	0.052	3.18018e-07		ACSL4	1.98448e-17	-1.494	0.192	0.287	5.04059e-13
	NR2F2-AS1	1.26012e-11	0.499314	0.256	0.155	3.20069e-07		PGAP2	1.98456e-17	0.568441	0.247	0.125	5.04078e-13
	MAPRE1	1.26335e-11	0.173522	0.486	0.332	3.20892e-07		HSPA8	2.04585e-17	0.355551	0.873	0.746	5.19647e-13
	RSBN1	1.30206e-11	-0.767179	0.398	0.463	3.30724e-07		CMTM8	2.05653e-17	0.8379	0.218	0.107	5.22358e-13
	TRAP1	1.31232e-11	0.325553	0.349	0.228	3.3333e-07		C5orf15	2.07183e-17	0.412879	0.315	0.175	5.26245e-13
	CAB39L	1.31922e-11	0.735376	0.129	0.059	3.35083e-07		NXN	2.08154e-17	0.309877	0.434	0.266	5.2871e-13
	PRRG4	1.3422e-11	2.77004	0.036	0.004	3.40919e-07		EXT1	2.08183e-17	0.352678	0.32	0.18	5.28785e-13
	COPE	1.34812e-11	0.201075	0.827	0.695	3.42423e-07		RALGPS2	2.14045e-17	-0.756225	0.558	0.587	5.43673e-13
	NUDT8	1.35565e-11	0.470155	0.173	0.089	3.44336e-07		TRIM4	2.15336e-17	-2.27008	0.035	0.108	5.46954e-13
	AC006450.3	1.36385e-11	1.2077	0.039	0.006	3.46417e-07		LURAP1L	2.23469e-17	0.926795	0.12	0.041	5.67611e-13
	CD44	1.40339e-11	1.80106	0.072	0.023	3.5646e-07		P4HB	2.24191e-17	0.127592	0.734	0.546	5.69444e-13
	PDXDC1	1.40805e-11	0.308744	0.418	0.28	3.57645e-07		MRPS9	2.24253e-17	0.286013	0.491	0.305	5.69602e-13
	AR	1.42997e-11	-1.16744	0.103	0.181	3.63213e-07		TMEM99	2.2692e-17	0.317451	0.302	0.165	5.76378e-13
	PPP1R3B	1.48666e-11	0.839268	0.089	0.033	3.77612e-07		TPRN	2.29597e-17	0.683351	0.181	0.079	5.83177e-13
	G6PC3	1.48774e-11	0.328646	0.332	0.212	3.77885e-07		KCNK6	2.3187e-17	0.967332	0.097	0.027	5.8895e-13
	ZC3HC1	1.54555e-11	0.761762	0.136	0.064	3.9257e-07		CD59	2.35465e-17	0.318221	0.598	0.411	5.98081e-13
	BDH2	1.54655e-11	0.294935	0.499	0.359	3.92824e-07		GAS7	2.39272e-17	0.606257	0.204	0.097	6.07751e-13
	COL4A2	1.55171e-11	0.359309	0.46	0.329	3.94134e-07		RPP40	2.39816e-17	0.924038	0.153	0.062	6.09133e-13
	ZNF253	1.56419e-11	0.448959	0.196	0.107	3.97304e-07		GDF6	2.40216e-17	3.05992	0.057	0.007	6.10148e-13
	RHOBTB1	1.57003e-11	0.674914	0.15	0.074	3.98786e-07		HOXA10	2.42997e-17	-2.75235	0.038	0.111	6.17212e-13
	PABPC4	1.5944e-11	0.190975	0.679	0.512	4.04978e-07		SPCS3	2.54373e-17	0.301439	0.677	0.48	6.46108e-13
	AKT2	1.60382e-11	0.304427	0.282	0.172	4.0737e-07		SMUG1	2.55988e-17	0.41822	0.274	0.144	6.50211e-13
	CYB5A	1.60743e-11	0.706565	0.485	0.365	4.08286e-07		LAMA1	2.57401e-17	0.631446	0.219	0.108	6.53798e-13
	LMOD1	1.64012e-11	0.932897	0.117	0.052	4.1659e-07		SPINT1-AS1	2.58205e-17	1.917	0.067	0.012	6.5584e-13
	UCKL1	1.64565e-11	0.383011	0.211	0.117	4.17996e-07		PSMA3	2.63566e-17	0.277456	0.808	0.624	6.69458e-13
	LITAF	1.71368e-11	0.253962	0.452	0.307	4.35274e-07		LSM4	2.64617e-17	0.29151	0.889	0.72	6.72126e-13
	SENP6	1.71528e-11	0.216333	0.526	0.371	4.35682e-07		ARHGAP1	2.75842e-17	0.717958	0.163	0.068	7.00639e-13
	CDK5RAP1	1.75496e-11	0.322396	0.234	0.135	4.45761e-07		ALDH1A1	2.79339e-17	3.83927	0.076	0.017	7.0952e-13
	ERLIN2	1.75833e-11	0.244928	0.265	0.157	4.46616e-07		DLD	2.79429e-17	0.322855	0.342	0.193	7.09751e-13
	HOXB-AS3	1.76131e-11	0.0260443	0.123	0.054	4.47373e-07		LIN28B	2.87465e-17	0.403193	0.36	0.212	7.3016e-13
	CBL	1.76675e-11	0.346895	0.326	0.207	4.48755e-07		EIF1AX	2.88128e-17	-0.435446	0.79	0.758	7.31846e-13
	PRMT2	1.8e-11	0.221584	0.633	0.467	4.57201e-07		TRAF4	2.94185e-17	0.311213	0.324	0.183	7.47231e-13
	AP002387.2	1.87591e-11	-0.971014	0.19	0.279	4.76482e-07		ECHDC2	3.01449e-17	1.43373	0.099	0.029	7.65682e-13
	GLI3	1.88293e-11	0.295926	0.401	0.275	4.78265e-07		KIF5A	3.04452e-17	-2.22412	0.035	0.108	7.73308e-13
	PLA2G12A	1.88733e-11	0.374022	0.378	0.252	4.79382e-07		TMEM245	3.09219e-17	0.275375	0.378	0.221	7.85415e-13
	PTGES	1.90794e-11	1.17335	0.074	0.024	4.84617e-07		UCKL1	3.35455e-17	0.293967	0.236	0.117	8.52055e-13
	ETHE1	1.9097e-11	0.49846	0.335	0.222	4.85064e-07		ITFG2	3.44022e-17	0.499539	0.169	0.072	8.73815e-13
	NOB1	1.94412e-11	0.221553	0.333	0.209	4.93806e-07		EPOR	3.47626e-17	0.580431	0.171	0.074	8.82971e-13
	F3	1.957e-11	1.11073	0.09	0.034	4.97079e-07		BPHL	3.47749e-17	0.517214	0.282	0.151	8.83282e-13
	PNKD	1.98914e-11	0.21272	0.589	0.434	5.05241e-07		PLPP5	3.48968e-17	0.315467	0.36	0.211	8.8638e-13
	SLC22A18	2.01112e-11	0.643898	0.092	0.035	5.10825e-07		STAU1	3.52317e-17	0.273508	0.69	0.484	8.94885e-13
	TMED10	2.01185e-11	0.237946	0.626	0.479	5.1101e-07		PALM2-AKAP2	3.52976e-17	0.328801	0.263	0.137	8.9656e-13
	PGAM1	2.03279e-11	0.285543	0.555	0.413	5.16328e-07		PARL	3.61363e-17	0.341534	0.447	0.272	9.17862e-13
	THSD7A	2.03471e-11	-1.94881	0.089	0.16	5.16817e-07		SEC11A	3.65889e-17	0.253102	0.932	0.802	9.29358e-13
	C6orf120	2.08455e-11	0.223618	0.228	0.129	5.29476e-07		RAB13	3.67244e-17	0.287663	0.797	0.616	9.32799e-13
	TUBD1	2.12133e-11	0.60809	0.197	0.108	5.38819e-07		PLOD1	3.77073e-17	0.591652	0.214	0.102	9.57765e-13
	HMGA2	2.12257e-11	-0.118519	0.485	0.334	5.39132e-07		STARD4	3.97171e-17	-1.48257	0.14	0.239	1.00881e-12
	RHBDL3	2.17773e-11	-1.80595	0.027	0.08	5.53142e-07		FUT9	4.04402e-17	-1.87644	0.023	0.088	1.02718e-12
	CUL7	2.17798e-11	0.355646	0.203	0.112	5.53206e-07		ZBTB18	4.05481e-17	-1.80361	0.083	0.172	1.02992e-12
	BX284668.5	2.19767e-11	0.878836	0.12	0.054	5.58209e-07		OSBPL10	4.07855e-17	1.3264	0.096	0.027	1.03595e-12
	ZNF33B	2.25952e-11	0.233108	0.255	0.151	5.73919e-07		CXXC1	4.10239e-17	0.379003	0.224	0.108	1.04201e-12
	FERMT2	2.2824e-11	0.321119	0.38	0.253	5.7973e-07		RPS6KA4	4.18089e-17	0.739125	0.102	0.031	1.06195e-12
	CRACR2B	2.30686e-11	0.731471	0.165	0.087	5.85943e-07		TGFBI	4.24203e-17	0.846227	0.175	0.078	1.07748e-12
	PRPH	2.32427e-11	1.68624	0.114	0.052	5.90365e-07		RNF167	4.37057e-17	0.272331	0.402	0.238	1.11013e-12
	NRP1	2.3367e-11	0.631676	0.125	0.058	5.93522e-07		PCK2	4.42264e-17	1.01458	0.117	0.04	1.12335e-12
	MRPL14	2.3604e-11	0.242142	0.724	0.579	5.99543e-07		KDELR1	4.51799e-17	0.22505	0.936	0.852	1.14757e-12
	POLA1	2.39004e-11	-1.3054	0.124	0.201	6.07071e-07		CLCN7	4.57253e-17	0.68703	0.204	0.096	1.16142e-12
	LINC01266	2.39703e-11	2.35415	0.036	0.004	6.08845e-07		FAM83B	4.58447e-17	2.49968	0.05	0.004	1.16446e-12
	ZDHHC3	2.4007e-11	0.43571	0.264	0.161	6.09777e-07		BCAS4	4.7967e-17	0.442026	0.331	0.188	1.21836e-12
	RNF212	2.40244e-11	-2.06639	0.021	0.069	6.1022e-07		KDELR2	4.83691e-17	0.28183	0.726	0.547	1.22858e-12
	AC090204.1	2.42041e-11	0.350512	0.46	0.324	6.14784e-07		MTA3	4.90644e-17	0.318106	0.409	0.251	1.24624e-12
	BSCL2	2.42637e-11	-0.690655	0.535	0.57	6.16299e-07		RAMAC	4.96936e-17	0.261657	0.358	0.203	1.26222e-12
	MRPS18A	2.43601e-11	0.295889	0.306	0.192	6.18746e-07		TSPAN7	5.0153e-17	-1.75763	0.1	0.192	1.27389e-12
	TLCD2	2.45311e-11	0.84446	0.085	0.031	6.23091e-07		TNFAIP8	5.03217e-17	0.558996	0.23	0.116	1.27817e-12
	LINC01612	2.46769e-11	3.06634	0.028	0.001	6.26792e-07		HIKESHI	5.08647e-17	0.280931	0.677	0.477	1.29196e-12
	LONRF2	2.47703e-11	-2.28975	0.027	0.078	6.29165e-07		TRANK1	5.18101e-17	0.996574	0.08	0.018	1.31598e-12
	ZGPAT	2.49357e-11	0.589571	0.176	0.094	6.33368e-07		NEXN	5.2595e-17	0.425886	0.178	0.079	1.33591e-12
	KCNQ3	2.52387e-11	-3.50403	0.003	0.035	6.41062e-07		COQ6	5.38411e-17	0.821791	0.137	0.052	1.36756e-12
	PRSS16	2.55661e-11	1.65056	0.046	0.009	6.49379e-07		FBXL16	5.65695e-17	-2.31346	0.017	0.076	1.43686e-12
	FADS1	2.58928e-11	-0.454108	0.628	0.671	6.57677e-07		ADRM1	5.68379e-17	0.313407	0.591	0.404	1.44368e-12
	ADAMTS2	2.64437e-11	1.38886	0.067	0.02	6.7167e-07		AC126773.4	5.75142e-17	1.45913	0.079	0.018	1.46086e-12
	PLP2	2.67474e-11	0.505338	0.237	0.143	6.79384e-07		PRRC2C	5.77952e-17	-0.376699	0.897	0.894	1.468e-12
	ENO1	2.73591e-11	-0.370758	0.866	0.837	6.94921e-07		EMC6	5.92809e-17	0.292823	0.739	0.546	1.50573e-12
	CCDC8	2.73884e-11	0.470914	0.229	0.134	6.95665e-07		RGL2	5.96147e-17	0.677796	0.203	0.095	1.51421e-12
	SLC35F1	2.75864e-11	-1.39727	0.077	0.148	7.00695e-07		RGCC	5.99863e-17	2.22876	0.093	0.027	1.52365e-12
	MAFB	2.81678e-11	1.71222	0.109	0.048	7.15463e-07		CUL7	6.02481e-17	0.380327	0.228	0.112	1.5303e-12
	USP8	2.94907e-11	0.295971	0.424	0.283	7.49064e-07		ARFGAP1	6.30081e-17	0.522589	0.229	0.113	1.60041e-12
	CPVL	2.97243e-11	0.537027	0.175	0.093	7.54998e-07		SNRPD3	6.37619e-17	0.295915	0.848	0.678	1.61955e-12
	SOD3	3.02827e-11	2.18111	0.043	0.008	7.6918e-07		MFSD11	6.48092e-17	0.329407	0.194	0.088	1.64615e-12
	NEIL1	3.08216e-11	0.725834	0.093	0.036	7.82868e-07		NRARP	6.48908e-17	-1.26892	0.17	0.27	1.64823e-12
	MIR22HG	3.0953e-11	1.41093	0.054	0.013	7.86207e-07		ENO2	6.55847e-17	-1.16962	0.221	0.325	1.66585e-12
	HOMER3	3.09892e-11	0.218096	0.529	0.379	7.87125e-07		MRPL21	6.83948e-17	0.246202	0.744	0.542	1.73723e-12
	ONECUT2	3.12649e-11	-1.66884	0.029	0.083	7.94128e-07		THG1L	6.84007e-17	0.55683	0.245	0.126	1.73738e-12
	DCXR	3.22729e-11	0.342085	0.65	0.505	8.19731e-07		ASH2L	6.98664e-17	0.257095	0.307	0.168	1.77461e-12
	SCRG1	3.40797e-11	0.896828	0.11	0.048	8.65623e-07		UBE2H	7.09609e-17	0.275082	0.607	0.413	1.80241e-12
	SMIM27	3.51479e-11	0.530655	0.204	0.116	8.92758e-07		MEAF6	7.19697e-17	-0.571466	0.685	0.664	1.82803e-12
	HAUS4	3.5468e-11	0.475309	0.302	0.192	9.00887e-07		MAP3K2-DT	7.72655e-17	1.10772	0.101	0.031	1.96254e-12
	AC051619.5	3.57572e-11	1.89585	0.041	0.007	9.08233e-07		DAD1	7.77504e-17	0.17038	0.899	0.762	1.97486e-12
	EPHB2	3.58518e-11	-1.00114	0.188	0.272	9.10636e-07		WDR73	8.00217e-17	0.260136	0.412	0.248	2.03255e-12
	NR3C1	3.65575e-11	0.320517	0.185	0.099	9.28561e-07		NEDD9	8.15928e-17	0.856473	0.18	0.082	2.07246e-12
	ILK	3.75201e-11	0.280262	0.518	0.377	9.5301e-07		NPPC	8.28401e-17	-3.86892	0.013	0.068	2.10414e-12
	C1QTNF6	3.76199e-11	0.852522	0.123	0.057	9.55545e-07		SREK1	8.7717e-17	0.211933	0.602	0.397	2.22801e-12
	KCNMA1	3.78762e-11	0.45285	0.103	0.042	9.62056e-07		AMOTL1	8.87817e-17	0.151357	0.287	0.153	2.25505e-12
	TXNDC9	3.8189e-11	0.248566	0.367	0.241	9.70002e-07		LINC00205	9.01314e-17	0.281157	0.268	0.14	2.28934e-12
	DNPH1	3.83346e-11	0.31897	0.56	0.421	9.73699e-07		KLHL13	9.01602e-17	-2.18225	0.054	0.133	2.29007e-12
	SLC35F5	3.84188e-11	0.215141	0.3	0.187	9.75837e-07		BCAT1	9.33358e-17	0.360356	0.445	0.282	2.37073e-12
	RSPO3	3.84727e-11	0.974233	0.306	0.212	9.77207e-07		IGFBP6	9.42856e-17	2.42356	0.103	0.032	2.39486e-12
	FOXB1	3.87403e-11	-1.41211	0.039	0.097	9.84004e-07		RBMX	9.43376e-17	-0.356206	0.93	0.889	2.39618e-12
	KCNG1	3.9397e-11	0.606972	0.136	0.066	1.00068e-06		RGS16	9.60266e-17	-1.81406	0.077	0.165	2.43908e-12
	RPLP2	3.97681e-11	0.134388	0.988	0.973	1.01011e-06		TMEM126B	9.66802e-17	0.262219	0.512	0.33	2.45568e-12
	PANCR	4.0349e-11	2.48908	0.038	0.006	1.02486e-06		UCHL3	9.68961e-17	0.380782	0.383	0.23	2.46116e-12
	SNTA1	4.04162e-11	0.912264	0.132	0.063	1.02657e-06		MRPS16	9.78502e-17	0.228388	0.6	0.408	2.4854e-12
	LY6E-DT	4.0587e-11	1.88457	0.039	0.006	1.03091e-06		BTF3L4	1.00048e-16	-0.500041	0.774	0.737	2.54123e-12
	CTTN	4.17583e-11	0.218488	0.358	0.235	1.06066e-06		GID8	1.00325e-16	0.395932	0.437	0.271	2.54826e-12
	RNF141	4.26374e-11	0.50117	0.233	0.139	1.08299e-06		JADE1	1.00856e-16	0.304971	0.283	0.153	2.56173e-12
	RREB1	4.2884e-11	0.533102	0.162	0.083	1.08925e-06		IL1R1	1.03425e-16	2.42664	0.052	0.006	2.627e-12
	PFDN5	4.29697e-11	0.141703	0.977	0.948	1.09143e-06		SLC7A8	1.04059e-16	1.0545	0.175	0.08	2.64311e-12
	MDP1	4.34778e-11	0.289441	0.321	0.202	1.10434e-06		COL26A1	1.04233e-16	0.666834	0.153	0.063	2.64751e-12
	SERP1	4.4546e-11	0.0450106	0.793	0.65	1.13147e-06		TMEM106C	1.05256e-16	0.320509	0.471	0.301	2.67351e-12
	ANXA8	4.47767e-11	4.01785	0.027	0.001	1.13733e-06		CCDC34	1.05497e-16	0.504293	0.559	0.391	2.67962e-12
	SMCO4	4.51631e-11	0.372839	0.352	0.23	1.14714e-06		EMC3	1.05669e-16	0.272729	0.486	0.306	2.68398e-12
	STMN2	4.51674e-11	-1.55209	0.165	0.245	1.14725e-06		FGF13	1.06024e-16	-1.722	0.08	0.169	2.693e-12
	MAML2	4.5332e-11	0.236997	0.307	0.195	1.15143e-06		PDCD10	1.06288e-16	0.253808	0.481	0.3	2.6997e-12
	CCDC153	4.57286e-11	1.31527	0.071	0.023	1.16151e-06		AP3B1	1.07311e-16	0.394046	0.364	0.217	2.72569e-12
	EXOSC6	4.63413e-11	0.180201	0.368	0.24	1.17707e-06		PRELID1	1.08526e-16	0.234832	0.885	0.727	2.75655e-12
	GAS1	4.75262e-11	0.287015	0.332	0.215	1.20717e-06		NKX2-3	1.10208e-16	3.86697	0.045	0.003	2.79927e-12
	ZIC2	4.77878e-11	-0.446599	0.396	0.509	1.21381e-06		MEF2C	1.12141e-16	1.41943	0.129	0.049	2.84837e-12
	PAAF1	4.89434e-11	0.261067	0.413	0.278	1.24316e-06		NELFE	1.16586e-16	0.224776	0.637	0.439	2.96129e-12
	FMN2	4.90658e-11	-1.87724	0.04	0.097	1.24627e-06		RAB11FIP1	1.18364e-16	0.164544	0.346	0.203	3.00644e-12
	CUEDC2	4.93523e-11	0.240148	0.62	0.464	1.25355e-06		GCC2	1.24534e-16	0.278432	0.606	0.406	3.16316e-12
	TSC22D3	4.99474e-11	-0.728129	0.209	0.295	1.26866e-06		BLOC1S4	1.25352e-16	0.250631	0.525	0.335	3.18394e-12
	KRTCAP3	5.00371e-11	1.69857	0.054	0.013	1.27094e-06		TMX4	1.25607e-16	0.254409	0.365	0.212	3.19042e-12
	SYT2	5.01246e-11	-2.93799	0.01	0.049	1.27317e-06		NUP37	1.29426e-16	0.286441	0.438	0.267	3.28743e-12
	SMARCA5	5.01653e-11	-0.373268	0.752	0.754	1.2742e-06		HDHD3	1.30084e-16	0.557915	0.194	0.091	3.30414e-12
	EGLN3	5.06508e-11	1.23729	0.082	0.03	1.28653e-06		ZC3HC1	1.32387e-16	0.773615	0.154	0.064	3.36262e-12
	SLC6A8	5.07991e-11	-1.10209	0.187	0.27	1.2903e-06		TINAGL1	1.32991e-16	3.4543	0.046	0.003	3.37797e-12
	ELF1	5.1627e-11	0.24039	0.212	0.12	1.31133e-06		NDUFA8	1.33648e-16	0.279025	0.701	0.506	3.39466e-12
	ZNF503-AS2	5.18473e-11	0.828776	0.161	0.085	1.31692e-06		EFHD1	1.35421e-16	0.848528	0.188	0.088	3.43969e-12
	CIAO2A	5.34338e-11	0.174967	0.397	0.263	1.35722e-06		PPP1R7	1.36371e-16	0.309607	0.551	0.365	3.46383e-12
	FXN	5.37067e-11	0.657558	0.175	0.094	1.36415e-06		TMEM87A	1.38156e-16	0.278738	0.399	0.239	3.50915e-12
	LCLAT1	5.43637e-11	0.607595	0.126	0.059	1.38084e-06		TOM1L1	1.38391e-16	0.422468	0.196	0.092	3.51513e-12
	FAM210B	5.43843e-11	0.314006	0.385	0.262	1.38136e-06		ZNF625	1.40592e-16	0.541516	0.166	0.071	3.57105e-12
	GGT5	5.487e-11	3.73258	0.028	0.002	1.3937e-06		S100B	1.47404e-16	2.97383	0.103	0.034	3.74407e-12
	SLC25A11	5.86036e-11	0.330555	0.48	0.334	1.48853e-06		RRP9	1.4745e-16	0.599993	0.205	0.098	3.74522e-12
	DRAP1	5.94723e-11	0.207195	0.841	0.716	1.5106e-06		R3HCC1	1.55573e-16	0.278564	0.446	0.276	3.95157e-12
	SULT1A1	6.0062e-11	0.940043	0.098	0.04	1.52558e-06		GALC	1.60279e-16	0.514111	0.141	0.056	4.07109e-12
	CCDC69	6.04206e-11	1.51381	0.056	0.014	1.53468e-06		LEPROT	1.60737e-16	0.201427	0.572	0.383	4.08272e-12
	GTF2H4	6.089e-11	0.550607	0.189	0.105	1.54661e-06		KANK4	1.62375e-16	0.703544	0.13	0.048	4.12432e-12
	NUDT5	6.11094e-11	0.225517	0.555	0.406	1.55218e-06		ILK	1.64615e-16	0.214423	0.57	0.377	4.18123e-12
	DCC	6.11201e-11	-1.34986	0.119	0.198	1.55245e-06		NDUFA2	1.64654e-16	0.288198	0.814	0.649	4.18221e-12
	PRR13	6.14645e-11	0.40605	0.459	0.326	1.5612e-06		GOPC	1.71875e-16	0.268431	0.53	0.345	4.36562e-12
	LGMN	6.22017e-11	0.386843	0.335	0.217	1.57992e-06		TXN2	1.73061e-16	0.260535	0.676	0.467	4.39576e-12
	GNAO1	6.2572e-11	-1.62722	0.036	0.092	1.58933e-06		CSRNP1	1.78162e-16	1.18857	0.083	0.021	4.52531e-12
	CERCAM	6.27723e-11	0.60222	0.138	0.067	1.59442e-06		PAG1	1.78319e-16	0.699123	0.142	0.057	4.5293e-12
	COL26A1	6.31273e-11	0.507207	0.132	0.063	1.60343e-06		PARP1	1.79075e-16	-0.454089	0.793	0.776	4.5485e-12
	SURF1	6.39066e-11	0.274167	0.502	0.351	1.62323e-06		AL445253.1	1.82759e-16	-3.39611	0.008	0.057	4.64207e-12
	ADCK2	6.45462e-11	0.804494	0.094	0.038	1.63947e-06		BMP2	1.83361e-16	2.09225	0.098	0.03	4.65736e-12
	MATK	6.46138e-11	2.46435	0.039	0.006	1.64119e-06		ETS1	1.84837e-16	0.760809	0.155	0.064	4.69487e-12
	EXOSC4	6.48432e-11	0.404544	0.293	0.185	1.64702e-06		TNIP1	1.8522e-16	0.631895	0.159	0.067	4.70459e-12
	SEPTIN7	6.49036e-11	0.27386	0.915	0.859	1.64855e-06		ADCYAP1R1	1.96912e-16	-3.47536	0.009	0.059	5.00157e-12
	CCL2	6.51516e-11	2.5744	0.092	0.038	1.65485e-06		FADS1	1.97893e-16	-0.580748	0.638	0.671	5.02648e-12
	SLC25A26	6.56824e-11	0.264374	0.251	0.151	1.66833e-06		TAF10	2.04508e-16	0.320835	0.75	0.565	5.1945e-12
	SNX24	6.63321e-11	0.370276	0.229	0.135	1.68484e-06		HEXB	2.0463e-16	0.477236	0.221	0.11	5.1976e-12
	GLIPR2	6.65283e-11	0.80032	0.124	0.058	1.68982e-06		NPW	2.05155e-16	0.756054	0.125	0.046	5.21094e-12
	TMCO1	6.84586e-11	-0.539812	0.674	0.665	1.73885e-06		HOXB2	2.06963e-16	0.224119	0.318	0.181	5.25687e-12
	NFIC	6.93448e-11	0.427297	0.171	0.091	1.76136e-06		FBXO32	2.06997e-16	1.52534	0.086	0.023	5.25771e-12
	PDE1A	7.047e-11	-2.23844	0.018	0.063	1.78994e-06		VANGL2	2.07331e-16	-1.1002	0.228	0.324	5.26621e-12
	DCP2	7.07246e-11	0.238969	0.465	0.319	1.79641e-06		PPT2	2.08649e-16	0.927018	0.115	0.039	5.29969e-12
	SPR	7.08851e-11	1.26415	0.049	0.011	1.80048e-06		ERAL1	2.1035e-16	0.550952	0.254	0.133	5.34289e-12
	NEK6	7.17293e-11	0.536959	0.133	0.064	1.82192e-06		CDC37	2.18743e-16	0.219928	0.646	0.438	5.55608e-12
	APOC1	7.18874e-11	0.660843	0.262	0.161	1.82594e-06		ARRDC1	2.19191e-16	0.592652	0.206	0.101	5.56746e-12
	ABRAXAS1	7.19992e-11	0.304712	0.29	0.179	1.82878e-06		KTN1	2.22344e-16	0.24775	0.859	0.699	5.64754e-12
	TAPBP	7.21404e-11	0.155746	0.247	0.146	1.83237e-06		PSMB5	2.23629e-16	0.279462	0.881	0.735	5.68019e-12
	SORCS2	7.29138e-11	-1.1866	0.1	0.176	1.85201e-06		C4orf3	2.3609e-16	0.3841	0.775	0.609	5.99668e-12
	FAAP20	7.35673e-11	0.232377	0.652	0.501	1.86861e-06		DDA1	2.37087e-16	0.275658	0.327	0.186	6.02201e-12
	MRPL11	7.36184e-11	0.303984	0.635	0.484	1.86991e-06		FAM107B	2.38309e-16	0.311136	0.483	0.316	6.05304e-12
	MGAT1	7.53088e-11	0.391389	0.233	0.137	1.91284e-06		TRUB2	2.38826e-16	0.42571	0.267	0.142	6.06618e-12
	RFT1	7.6595e-11	0.515667	0.138	0.067	1.94551e-06		GRK5	2.46445e-16	0.833226	0.123	0.044	6.25969e-12
	ARHGEF35	7.67226e-11	2.68061	0.034	0.004	1.94875e-06		MT1E	2.46791e-16	2.51116	0.061	0.01	6.2685e-12
	C2orf72	7.81658e-11	1.83263	0.051	0.012	1.98541e-06		SMAD9	2.47118e-16	0.90919	0.182	0.085	6.27679e-12
	MAP4K2	7.84697e-11	0.719075	0.097	0.039	1.99313e-06		HOXC8	2.5426e-16	1.05105	0.145	0.061	6.45821e-12
	SRSF11	7.86785e-11	-0.324743	0.819	0.8	1.99843e-06		ZCCHC24	2.54959e-16	0.634194	0.175	0.078	6.47596e-12
	ERBB3	8.06062e-11	1.55642	0.076	0.027	2.0474e-06		KLHL35	2.55226e-16	-3.29671	0.032	0.098	6.48274e-12
	TARBP2	8.11424e-11	0.349486	0.173	0.092	2.06102e-06		CYBRD1	2.57609e-16	0.767044	0.137	0.054	6.54327e-12
	RPS3A	8.17604e-11	0.120385	0.999	0.99	2.07671e-06		GAS1	2.61107e-16	0.533044	0.354	0.215	6.63212e-12
	TRPM3	8.46574e-11	0.433338	0.228	0.141	2.1503e-06		CLIC3	2.63134e-16	2.76572	0.05	0.005	6.68361e-12
	RIN1	8.46854e-11	1.68319	0.043	0.008	2.15101e-06		PPP1R1A	2.65518e-16	-0.985093	0.272	0.377	6.74415e-12
	PLPP4	8.82931e-11	2.00044	0.042	0.008	2.24264e-06		BCL2L12	2.66594e-16	0.367991	0.393	0.238	6.77148e-12
	ANTKMT	9.24337e-11	0.210025	0.419	0.284	2.34782e-06		SPIN1	2.6672e-16	0.238137	0.449	0.278	6.77469e-12
	EPN2	9.2573e-11	0.195061	0.363	0.237	2.35135e-06		TFAP2A	2.70149e-16	0.489877	0.138	0.055	6.86179e-12
	MRPL45	9.27563e-11	0.248816	0.299	0.186	2.35601e-06		JAM2	2.8332e-16	-1.44105	0.1	0.192	7.19633e-12
	SELENOT	9.3293e-11	0.238135	0.508	0.361	2.36964e-06		S1PR1	2.86933e-16	1.14505	0.134	0.053	7.28809e-12
	FKBP11	9.43777e-11	0.760321	0.153	0.079	2.39719e-06		ANAPC15	2.87183e-16	0.356711	0.429	0.269	7.29444e-12
	OSER1	9.45534e-11	0.221806	0.374	0.248	2.40166e-06		NRTN	2.88961e-16	0.7227	0.143	0.057	7.3396e-12
	GMPR2	9.47878e-11	0.360008	0.387	0.262	2.40761e-06		TMEM191C	2.91857e-16	1.67744	0.074	0.017	7.41317e-12
	ZCCHC17	9.5232e-11	-0.642739	0.526	0.556	2.41889e-06		FXN	2.92947e-16	0.721352	0.196	0.094	7.44085e-12
	KLF5	9.69711e-11	-0.366184	0.063	0.019	2.46307e-06		SENP6	2.9641e-16	0.233663	0.558	0.371	7.52882e-12
	PABPC4L	9.80252e-11	-5.8215	0	0.027	2.48984e-06		HCFC1R1	3.0174e-16	0.429811	0.45	0.297	7.6642e-12
	PITHD1	9.82359e-11	-0.704944	0.411	0.46	2.49519e-06		NKAIN3-IT1	3.02223e-16	-1.91918	0.038	0.108	7.67646e-12
	RUVBL2	9.97822e-11	0.371287	0.386	0.264	2.53447e-06		DIDO1	3.03507e-16	0.211361	0.365	0.211	7.70909e-12
	SFRP5	1.00325e-10	2.56047	0.028	0.002	2.54825e-06		SVEP1	3.10457e-16	1.2255	0.076	0.018	7.88562e-12
	SPATA20	1.00908e-10	0.68321	0.116	0.052	2.56307e-06		RILPL2	3.12622e-16	0.682194	0.196	0.093	7.9406e-12
	GOPC	1.03233e-10	0.159366	0.497	0.345	2.62212e-06		TKFC	3.12675e-16	0.560724	0.123	0.044	7.94194e-12
	VAMP5	1.03785e-10	1.02007	0.142	0.072	2.63614e-06		MAGEH1	3.43771e-16	-1.00159	0.437	0.487	8.73177e-12
	NMU	1.04825e-10	-0.911683	0.165	0.25	2.66255e-06		MRPL22	3.50607e-16	0.279697	0.7	0.509	8.90542e-12
	APOO	1.05865e-10	-0.844926	0.315	0.386	2.68897e-06		KCNK10	3.5214e-16	-2.17287	0.028	0.094	8.94437e-12
	SCFD1	1.05995e-10	0.157772	0.456	0.315	2.69227e-06		LIM2	3.55937e-16	1.68555	0.144	0.062	9.0408e-12
	ABCG2	1.06611e-10	4.67547	0.029	0.002	2.70793e-06		NDST1	3.61797e-16	0.80535	0.133	0.051	9.18965e-12
	AC010615.2	1.07033e-10	0.412158	0.197	0.111	2.71865e-06		STOM	3.64642e-16	1.37792	0.093	0.027	9.26192e-12
	BNIP3L	1.07735e-10	-0.46803	0.659	0.653	2.73648e-06		RTL8A	3.68256e-16	-0.829515	0.494	0.533	9.35371e-12
	CTSD	1.08245e-10	0.29517	0.534	0.387	2.74942e-06		MRPL37	3.75388e-16	0.367075	0.404	0.25	9.53486e-12
	CCT3	1.09777e-10	-0.300635	0.86	0.819	2.78832e-06		MT2A	3.79461e-16	1.34772	0.21	0.108	9.63831e-12
	HULC	1.10108e-10	1.23974	0.057	0.016	2.79674e-06		ATP6V0C	3.81121e-16	0.225943	0.811	0.645	9.68047e-12
	TMEM120B	1.10316e-10	0.578389	0.091	0.036	2.80204e-06		CLSTN2	3.88232e-16	0.853752	0.096	0.028	9.8611e-12
	PPL	1.10692e-10	1.628	0.059	0.017	2.81158e-06		SCUBE3	3.93385e-16	0.619238	0.225	0.117	9.99198e-12
	WWC2	1.11011e-10	0.313743	0.25	0.151	2.81969e-06		DHRS12	3.97579e-16	1.23221	0.098	0.031	1.00985e-11
	ATP5F1A	1.11975e-10	0.212141	0.861	0.761	2.84417e-06		HNMT	3.97848e-16	1.3799	0.072	0.016	1.01053e-11
	REN	1.12066e-10	3.3274	0.043	0.008	2.84649e-06		ZNFX1	4.11264e-16	0.699855	0.115	0.04	1.04461e-11
	THOC6	1.12707e-10	0.28657	0.325	0.211	2.86276e-06		SLC23A2	4.19096e-16	0.880462	0.137	0.054	1.06451e-11
	HSD17B8	1.12743e-10	0.589097	0.18	0.099	2.86368e-06		MYBL2	4.19762e-16	0.775092	0.221	0.117	1.0662e-11
	COL15A1	1.13798e-10	1.68514	0.05	0.012	2.89047e-06		PAIP1	4.31017e-16	0.277605	0.624	0.429	1.09478e-11
	TOMM34	1.1501e-10	0.381602	0.203	0.115	2.92125e-06		SURF4	4.36485e-16	0.191943	0.453	0.28	1.10867e-11
	DECR2	1.15721e-10	0.606393	0.103	0.044	2.93931e-06		MRPL46	4.39631e-16	0.246052	0.368	0.213	1.11666e-11
	CAMK2N2	1.18239e-10	-2.08403	0.026	0.075	3.00327e-06		VKORC1	4.4077e-16	0.303766	0.728	0.534	1.11956e-11
	LAMA1	1.19232e-10	0.618253	0.189	0.108	3.0285e-06		BET1	4.43198e-16	0.330266	0.416	0.258	1.12572e-11
	SRC	1.20035e-10	0.559152	0.157	0.082	3.04888e-06		GEMIN6	4.43608e-16	0.261195	0.294	0.158	1.12676e-11
	NDUFS8	1.21629e-10	0.182859	0.859	0.72	3.08938e-06		P3H2	4.56451e-16	1.2165	0.091	0.026	1.15939e-11
	XRN2	1.24714e-10	0.263696	0.734	0.596	3.16774e-06		ALAD	4.68087e-16	0.596058	0.145	0.059	1.18894e-11
	MT1X	1.25859e-10	0.0863413	0.072	0.024	3.19682e-06		SREBF2	4.80418e-16	-0.988688	0.336	0.417	1.22026e-11
	EXT2	1.27217e-10	0.380076	0.2	0.113	3.23131e-06		TSKU	4.82939e-16	0.791314	0.131	0.05	1.22667e-11
	GNG5	1.28247e-10	-0.271005	0.942	0.912	3.25747e-06		THBD	4.85828e-16	3.12318	0.05	0.006	1.234e-11
	NOVA2	1.2957e-10	-1.36972	0.07	0.137	3.29108e-06		PSENEN	4.85868e-16	0.449226	0.633	0.436	1.2341e-11
	THUMPD3	1.29763e-10	-1.07467	0.177	0.256	3.29597e-06		NFS1	4.92924e-16	0.683125	0.14	0.056	1.25203e-11
	ELOC	1.31772e-10	0.202492	0.712	0.552	3.34701e-06		ORAI1	4.96185e-16	0.410989	0.327	0.19	1.26031e-11
	PRKCH	1.31911e-10	2.7115	0.034	0.004	3.35054e-06		PRRG4	4.96434e-16	3.08265	0.046	0.004	1.26094e-11
	PRCP	1.33305e-10	0.555309	0.335	0.221	3.38594e-06		RPS10	4.97516e-16	0.182838	0.996	0.987	1.26369e-11
	MGAT4B	1.33896e-10	0.273471	0.482	0.34	3.40096e-06		LRRC1	5.00608e-16	0.683877	0.159	0.069	1.27154e-11
	EFCAB11	1.37171e-10	0.370212	0.195	0.11	3.48415e-06		TSPAN12	5.00634e-16	0.949322	0.149	0.063	1.27161e-11
	NYNRIN	1.39737e-10	0.255291	0.178	0.096	3.54931e-06		SNX24	5.18567e-16	0.333078	0.255	0.135	1.31716e-11
	FMO1	1.40307e-10	2.89006	0.032	0.003	3.56381e-06		ZRANB2	5.21568e-16	-0.449544	0.858	0.804	1.32478e-11
	CASTOR1	1.40514e-10	0.323435	0.142	0.071	3.56906e-06		CHRM2	5.22236e-16	2.80438	0.046	0.004	1.32648e-11
	EPB41L5	1.41583e-10	0.189707	0.295	0.185	3.5962e-06		TSC22D1	5.28503e-16	0.418964	0.764	0.601	1.3424e-11
	UBE2Z	1.42445e-10	0.264801	0.293	0.183	3.61811e-06		ALG3	5.30233e-16	0.225654	0.419	0.252	1.34679e-11
	MAMSTR	1.43145e-10	1.24126	0.065	0.021	3.63588e-06		JUN	5.44259e-16	-0.819247	0.502	0.563	1.38242e-11
	TSSC4	1.43202e-10	0.228068	0.422	0.286	3.63734e-06		MYO5B	5.53091e-16	1.0355	0.078	0.019	1.40485e-11
	ELMOD2	1.47887e-10	0.207235	0.299	0.187	3.75632e-06		MSI2	5.65924e-16	-0.758668	0.541	0.584	1.43745e-11
	BAG4	1.47989e-10	0.613745	0.173	0.093	3.75891e-06		DAPL1	5.66395e-16	2.89349	0.098	0.031	1.43864e-11
	DTNBP1	1.48273e-10	0.333797	0.279	0.173	3.76612e-06		BCL2L1	5.752e-16	0.606936	0.16	0.069	1.46101e-11
	ZNF334	1.48546e-10	0.466524	0.201	0.113	3.77307e-06		FLII	5.96105e-16	0.267065	0.283	0.152	1.51411e-11
	NELFE	1.49131e-10	0.185394	0.594	0.439	3.78792e-06		SLC2A8	5.9938e-16	0.725188	0.145	0.06	1.52242e-11
	ACO2	1.5111e-10	0.262884	0.334	0.217	3.83818e-06		SLX4IP	6.16617e-16	0.388934	0.162	0.069	1.56621e-11
	RPL39L	1.53063e-10	0.369151	0.266	0.165	3.88779e-06		TRIAP1	6.2717e-16	0.289473	0.43	0.27	1.59301e-11
	MRPL44	1.53656e-10	0.20669	0.357	0.233	3.90287e-06		GTF2H3	6.4253e-16	0.264762	0.301	0.168	1.63203e-11
	MRPS16	1.54304e-10	0.23261	0.554	0.408	3.91933e-06		MCC	6.48938e-16	0.401356	0.174	0.078	1.6483e-11
	CNTNAP4	1.54324e-10	1.42832	0.041	0.008	3.91982e-06		ARL6IP4	6.51783e-16	0.246852	0.872	0.727	1.65553e-11
	LXN	1.57025e-10	0.76977	0.14	0.069	3.98842e-06		MIR22HG	6.52457e-16	1.61808	0.067	0.013	1.65724e-11
	TBX3	1.57345e-10	0.126652	0.169	0.09	3.99657e-06		CDKN1C	6.52686e-16	0.293126	0.719	0.566	1.65782e-11
	TOX3	1.6008e-10	-0.769607	0.289	0.373	4.06604e-06		DLG1	6.57429e-16	0.158591	0.409	0.246	1.66987e-11
	GCC2	1.61665e-10	0.289108	0.557	0.406	4.10629e-06		CDC42EP5	6.62745e-16	0.358359	0.479	0.317	1.68337e-11
	SLC44A1	1.61763e-10	0.221624	0.274	0.168	4.10879e-06		MAPK9	6.66094e-16	0.245176	0.236	0.12	1.69188e-11
	APOBEC3F	1.619e-10	1.10321	0.06	0.018	4.11226e-06		MRPL43	6.66387e-16	0.266245	0.682	0.484	1.69262e-11
	GCSH	1.62041e-10	0.21289	0.771	0.62	4.11583e-06		LHFPL2	6.71568e-16	0.708926	0.158	0.068	1.70578e-11
	RPL11	1.62696e-10	-0.124431	0.997	0.996	4.13249e-06		EBF1	6.79833e-16	-2.5947	0.036	0.105	1.72678e-11
	RPS27	1.65295e-10	-0.133843	0.996	0.995	4.19849e-06		WNT5B	6.95661e-16	1.25378	0.139	0.058	1.76698e-11
	TLCD3B	1.67366e-10	-1.28857	0.05	0.11	4.25109e-06		TIMM50	7.06628e-16	0.372581	0.351	0.207	1.79484e-11
	USP53	1.70536e-10	0.542246	0.168	0.091	4.33162e-06		TECR	7.22804e-16	0.210124	0.774	0.589	1.83592e-11
	CDYL	1.70704e-10	0.264418	0.346	0.226	4.33589e-06		FKBP11	7.23847e-16	1.20645	0.172	0.079	1.83857e-11
	RGS16	1.72015e-10	-1.03521	0.092	0.165	4.36919e-06		KDELR3	7.27012e-16	0.655791	0.195	0.094	1.84661e-11
	CDH2	1.79829e-10	-0.32829	0.59	0.668	4.56765e-06		ABHD14B	7.4902e-16	1.15728	0.105	0.035	1.90251e-11
	ALDH1A1	1.81139e-10	3.20866	0.058	0.017	4.60093e-06		PDK2	7.54549e-16	0.41306	0.248	0.131	1.91655e-11
	ASIP	1.85446e-10	1.39031	0.045	0.009	4.71032e-06		LAMB2	7.6652e-16	0.318092	0.29	0.163	1.94696e-11
	ZNF226	1.90065e-10	0.161537	0.37	0.245	4.82766e-06		SMCO4	7.77457e-16	0.333971	0.382	0.23	1.97474e-11
	THG1L	1.90456e-10	0.384807	0.217	0.126	4.83758e-06		CAB39L	7.98e-16	0.809709	0.143	0.059	2.02692e-11
	HIST1H1D	1.90767e-10	-0.652875	0.438	0.516	4.84548e-06		CBWD1	8.06266e-16	0.332965	0.336	0.195	2.04791e-11
	DMAC1	1.91028e-10	0.251174	0.641	0.499	4.85211e-06		SMTN	8.37512e-16	0.481664	0.149	0.062	2.12728e-11
	CASC15	1.91194e-10	-0.726905	0.202	0.29	4.85633e-06		CADM2	8.40228e-16	-1.52073	0.054	0.132	2.13418e-11
	LOXL2	1.91324e-10	0.355835	0.116	0.053	4.85964e-06		LRRC32	8.50917e-16	1.80238	0.049	0.005	2.16133e-11
	FAP	1.91599e-10	-2.93343	0.019	0.063	4.86661e-06		ONECUT2	8.59071e-16	-2.76951	0.023	0.083	2.18204e-11
	QDPR	1.93584e-10	0.306871	0.376	0.253	4.91704e-06		HAPLN3	8.70262e-16	2.20944	0.065	0.013	2.21046e-11
	SMIM4	1.94474e-10	0.449377	0.235	0.143	4.93964e-06		COL6A1	9.23617e-16	0.608184	0.646	0.51	2.34599e-11
	FAM83H	1.95181e-10	2.10985	0.039	0.007	4.9576e-06		AMDHD2	9.87803e-16	0.527277	0.125	0.047	2.50902e-11
[truncated: 14,299 more rows]

## Sheet: Table 3
	Supplementary Table S3. iGRN Regulon Activity
	Regulon	WT	PRO	MES
	ALX1(+)	0.774107	-1.12906	0.35495
	ARID3A(+)	-1.15409	0.609593	0.544496
	ARNT(+)	1.02596	-0.0541274	-0.971837
	ARX(+)	-0.613447	1.15393	-0.540485
	ATF3(+)	-1.11267	0.288998	0.823675
	ATF4(+)	-1.15364	0.619669	0.533971
	ATF6(+)	1.09579	-0.232566	-0.863224
	ATF6B(+)	0.929664	0.128291	-1.05795
	BACH2(+)	1.14798	-0.466289	-0.681695
	BARX1(+)	1.12036	-0.318108	-0.80225
	BARX2(+)	-1.00449	0.00904178	0.995448
	BCLAF1(+)	1.14103	-0.417081	-0.723947
	BHLHE40(+)	0.995927	0.00809589	-1.00402
	BRCA1(+)	0.962811	-1.03344	0.0706333
	BRF1(+)	-1.07613	0.900629	0.175505
	CDX2(+)	-1.15196	0.507157	0.644806
	CDX4(+)	-0.719194	-0.422752	1.14195
	CEBPA(+)	-1.14108	0.417393	0.723686
	CEBPB(+)	-1.15083	0.493647	0.657187
	CEBPD(+)	-1.15146	0.500906	0.650558
	CEBPE(+)	1.06513	-0.146404	-0.918728
	CEBPG(+)	-1.0759	0.901028	0.174875
	CEBPZ(+)	0.814823	-1.11596	0.301142
	CHD2(+)	0.983855	0.0315427	-1.0154
	CHURC1(+)	-1.1377	0.397889	0.739812
	CPEB1(+)	1.14203	-0.423271	-0.718757
	CREB3(+)	-1.12514	0.787393	0.337747
	CREB3L1(+)	-1.15386	0.53874	0.615118
	CREB3L2(+)	-1.14687	0.689675	0.457198
	CREB5(+)	1.10667	-0.267933	-0.838741
	CRX(+)	1.13873	-0.403615	-0.735113
	CTCF(+)	1.13556	-0.38646	-0.7491
	DBP(+)	-0.38195	1.13468	-0.752733
	DBX2(+)	-1.13571	0.748458	0.387256
	DDIT3(+)	1.05973	-0.132722	-0.927012
	DLX1(+)	1.13589	-0.388196	-0.747697
	DLX2(+)	1.04876	-0.105959	-0.942802
	DLX3(+)	0.730517	0.409183	-1.1397
	DLX4(+)	-1.1172	0.305837	0.811368
	DLX5(+)	-1.11847	0.310704	0.807766
	E2F1(+)	0.856122	-1.0991	0.242976
	E2F2(+)	1.12627	-0.783687	-0.342578
	E2F3(+)	1.01762	-0.981398	-0.0362204
	E2F6(+)	-1.11145	0.826863	0.284582
	E2F7(+)	1.1467	-0.45581	-0.690886
	E2F8(+)	1.05997	-0.92666	-0.133307
	EBF1(+)	1.14442	-0.439098	-0.705327
	EGR1(+)	-0.726572	1.14051	-0.413933
	EGR2(+)	1.15392	-0.540154	-0.613764
	EGR4(+)	0.223889	0.869078	-1.09297
	ELF1(+)	-1.13953	0.408184	0.731343
	ELF2(+)	1.12993	-0.358966	-0.770968
	ELF3(+)	-1.13115	0.364635	0.766514
	ELF4(+)	1.11955	-0.314914	-0.804635
	ELK1(+)	1.13252	-0.3712	-0.761321
	ELK3(+)	-1.13642	0.390963	0.745455
	ELK4(+)	1.08956	-0.213657	-0.875904
	EMX2(+)	0.786516	0.338893	-1.12541
	EOMES(+)	1.14758	-0.462925	-0.684658
	EP300(+)	1.07932	-0.184283	-0.895041
	ERF(+)	-0.357331	-0.772247	1.12958
	ERG(+)	-1.14974	0.667447	0.482295
	ESRRG(+)	-0.718767	1.14203	-0.423259
	ESX1(+)	-1.14082	0.415811	0.725007
	ETS1(+)	-1.15113	0.654114	0.497019
	ETS2(+)	-1.14398	0.436045	0.707936
	ETV1(+)	1.12617	-0.342181	-0.783993
	ETV3(+)	1.07008	-0.159277	-0.910803
	ETV4(+)	1.15461	-0.564593	-0.590014
	ETV5(+)	1.15256	-0.637149	-0.51541
	ETV6(+)	1.01331	-0.986137	-0.0271721
	ETV7(+)	-1.07886	0.182985	0.895871
	FEV(+)	1.15393	-0.540428	-0.613502
	FEZF1(+)	0.0470775	0.97563	-1.02271
	FLI1(+)	-1.15007	0.485581	0.66449
	FOS(+)	-1.1538	0.616301	0.537503
	FOSB(+)	-0.970746	1.02689	-0.0561423
	FOSL1(+)	1.13125	-0.365096	-0.766151
	FOSL2(+)	-1.14951	0.669423	0.480092
	FOXA1(+)	1.12031	-0.31793	-0.802383
	FOXA2(+)	-1.14284	0.428476	0.714367
	FOXA3(+)	-1.15451	0.595311	0.559202
	FOXC2(+)	-0.0246808	-0.987431	1.01211
	FOXF1(+)	-1.13402	0.755432	0.378586
	FOXF2(+)	-1.15037	0.488642	0.661726
	FOXJ3(+)	-0.208872	1.08794	-0.879068
	FOXM1(+)	1.14297	-0.713685	-0.429281
	FOXN1(+)	0.990683	-1.00906	0.0183805
	FOXO1(+)	0.739425	0.398361	-1.13779
	FOXO3(+)	0.754711	0.379486	-1.1342
	FOXO6(+)	1.11353	-0.821404	-0.292129
	GABPA(+)	1.09209	-0.221221	-0.870866
	GABPB1(+)	1.0904	-0.216147	-0.87425
	GATA1(+)	-1.15157	0.502152	0.649414
	GATA2(+)	-1.15388	0.539252	0.614628
	GATA3(+)	-1.14565	0.447887	0.697765
	GATA4(+)	-1.14486	0.442179	0.702684
	GATA5(+)	-1.15444	0.555955	0.598484
	GATA6(+)	-1.13451	0.381079	0.753433
	GBX2(+)	1.14222	-0.424479	-0.71774
	GFI1B(+)	1.1546	-0.564032	-0.590567
	GMEB1(+)	-0.787396	-0.337742	1.12514
	GRHL1(+)	-1.05691	0.931205	0.125703
	GSX1(+)	1.14775	-0.464349	-0.683404
	GSX2(+)	1.06734	-0.152111	-0.91523
	GTF2I(+)	1.12542	-0.33893	-0.786488
	GTF2IRD1(+)	1.09197	-0.220875	-0.871097
	GTF3A(+)	-0.859793	-0.237611	1.0974
	HIC1(+)	-1.15044	0.489429	0.661014
	HINFP(+)	-1.1447	0.703676	0.441024
	HLTF(+)	1.13578	-0.387594	-0.748184
	HMGA1(+)	-0.797149	-0.3249	1.12205
	HMGA2(+)	-0.487335	-0.662908	1.15024
	HMX2(+)	0.303564	0.813043	-1.11661
	HNF1A(+)	-1.1547	0.575911	0.578789
	HNF1B(+)	-1.1547	0.57458	0.580116
	HNF4A(+)	-1.14675	0.690521	0.456229
	HNF4G(+)	-0.793721	-0.329435	1.12316
	HOXA1(+)	1.15408	-0.544284	-0.609797
	HOXA10(+)	1.15269	-0.517357	-0.635333
	HOXA13(+)	-1.12719	0.346589	0.780596
	HOXA3(+)	1.15176	-0.504577	-0.647185
	HOXA5(+)	1.15427	-0.549959	-0.604315
	HOXA6(+)	1.14826	-0.468685	-0.679578
	HOXA7(+)	1.12128	-0.321792	-0.799488
	HOXA9(+)	1.14629	-0.452671	-0.693619
	HOXB13(+)	-0.879093	1.08793	-0.208833
	HOXB5(+)	-1.15379	0.616509	0.537285
	HOXB8(+)	1.04203	-0.0901759	-0.951858
	HOXB9(+)	1.1274	-0.347524	-0.779874
	HOXC10(+)	1.11872	-0.311679	-0.807043
	HOXC11(+)	1.13207	-0.369026	-0.763045
	HOXC4(+)	1.13875	-0.403758	-0.734996
	HOXC6(+)	0.518632	-1.15277	0.634141
	HOXC9(+)	1.15355	-0.62144	-0.532108
	HOXD10(+)	1.15163	-0.502877	-0.648748
	HOXD11(+)	1.15259	-0.515804	-0.636782
	HOXD3(+)	1.12662	-0.782494	-0.344129
	IKZF1(+)	-1.04683	0.101389	0.945443
	IKZF2(+)	-1.03816	0.956882	0.0812763
	ILF2(+)	-0.754394	-0.379881	1.13428
	ING4(+)	0.857347	0.24119	-1.09854
	INSM2(+)	0.612934	0.54102	-1.15395
	IRF1(+)	-1.11778	0.308056	0.809728
	IRF2(+)	-1.1364	0.390854	0.745543
	IRF4(+)	-1.15456	0.592831	0.56173
	IRF5(+)	-1.15416	0.607601	0.546561
	IRF6(+)	1.07605	-0.90078	-0.175267
	IRF7(+)	-1.12363	0.331379	0.792246
	IRF8(+)	-1.14058	0.414396	0.726186
	IRF9(+)	-1.1401	0.411542	0.72856
	IRX4(+)	1.14993	-0.484127	-0.6658
	ISL1(+)	1.15466	-0.568796	-0.585863
	JDP2(+)	-1.1171	0.305456	0.811649
	JUN(+)	1.14512	-0.444017	-0.701104
	JUNB(+)	-1.15262	0.516248	0.636368
	JUND(+)	0.693676	0.452606	-1.14628
	KLF1(+)	-1.0957	0.863415	0.232285
	KLF10(+)	0.27461	0.834004	-1.10861
	KLF11(+)	1.11122	-0.283782	-0.827439
	KLF13(+)	1.12526	-0.338254	-0.787005
	KLF15(+)	1.04641	-0.1004	-0.946013
	KLF4(+)	1.03981	-0.0850425	-0.954763
	KLF5(+)	-1.1547	0.579705	0.574992
	KLF6(+)	-1.14171	0.720448	0.42126
	KLF7(+)	1.14339	-0.432044	-0.711341
	KLF8(+)	-1.15391	0.613968	0.539942
	LBX2(+)	-1.05386	0.935626	0.118236
	LHX1(+)	1.12719	-0.346614	-0.780576
	LHX2(+)	-1.10386	0.845386	0.258477
	LHX5(+)	0.968763	0.0597901	-1.02855
	LHX6(+)	1.14708	-0.458829	-0.68825
	LMO2(+)	-1.13419	0.379434	0.754753
	LTF(+)	-1.15455	0.561116	0.593434
	LYL1(+)	-1.14399	0.436113	0.707878
	MAF(+)	-1.1224	0.796061	0.326342
	MAFA(+)	0.780106	0.347223	-1.12733
	MAFB(+)	-1.14033	0.727441	0.412889
	MAFF(+)	-1.12646	0.783027	0.343437
	MAFG(+)	1.06587	-0.148312	-0.917561
	MAFK(+)	1.10928	-0.276937	-0.832346
	MAX(+)	0.89661	0.181828	-1.07844
	MEF2C(+)	-1.1522	0.510287	0.64191
	MEF2D(+)	0.843229	0.261558	-1.10479
	MEIS1(+)	1.08931	-0.212903	-0.876404
	MIXL1(+)	-0.430502	-0.71265	1.14315
	MSX1(+)	-1.13817	0.400459	0.737707
	MXD1(+)	1.07339	-0.16809	-0.905303
	MXI1(+)	-1.14457	0.704461	0.440109
	MYB(+)	-1.1452	0.444569	0.700629
	MYBL2(+)	-0.549183	-0.605067	1.15425
	MYC(+)	-1.1547	0.576382	0.578318
	MZF1(+)	1.11103	-0.283099	-0.82793
	NANOG(+)	1.15465	-0.567969	-0.586681
	NEUROD1(+)	1.14641	-0.453569	-0.692838
	NEUROD2(+)	-1.01248	0.987036	0.0254419
	NEUROG2(+)	1.14755	-0.462671	-0.68488
	NFATC1(+)	-1.14513	0.444058	0.701069
	NFATC2(+)	-1.10307	0.255854	0.847216
	NFATC3(+)	0.895481	0.183596	-1.07908
	NFE2(+)	-1.15469	0.58085	0.573843
	NFE2L1(+)	1.09688	-0.235976	-0.860907
	NFE2L2(+)	-0.446907	1.14552	-0.698613
	NFE2L3(+)	1.00305	-0.00613771	-0.996917
	NFIA(+)	1.14721	-0.459855	-0.687351
	NFIC(+)	-0.113438	1.05188	-0.938444
	NFIL3(+)	-0.0720934	1.0341	-0.962002
	NFKB1(+)	-1.04112	0.953049	0.0880764
	NFYB(+)	1.15331	-0.625791	-0.527515
	NFYC(+)	1.0429	-0.95072	-0.092178
	NHLH1(+)	1.14173	-0.421425	-0.720309
	NKX2-8(+)	1.14688	-0.689661	-0.457214
	NKX3-1(+)	0.946751	0.0991169	-1.04587
	NONO(+)	1.151	-0.495484	-0.655514
	NPAS2(+)	-1.11966	0.315362	0.804302
	NR1H3(+)	1.04306	-0.0925644	-0.9505
	NR1H4(+)	1.12398	-0.79112	-0.332861
	NR1I3(+)	-1.11526	0.298517	0.816746
	NR2C2(+)	0.450836	0.695212	-1.14605
	NR2F1(+)	1.1137	-0.292749	-0.820953
	NR2F2(+)	0.914109	0.153932	-1.06804
	NR2F6(+)	-1.13751	0.396866	0.740648
	NR3C1(+)	-1.12556	0.786018	0.339543
	ONECUT2(+)	1.14385	-0.435182	-0.708671
	OTP(+)	1.14366	-0.433879	-0.709781
	OTX2(+)	1.13901	-0.40522	-0.733792
	OVOL2(+)	-1.15441	0.554968	0.599447
	PATZ1(+)	1.10013	-0.246278	-0.853852
	PAX5(+)	1.14938	-0.478803	-0.670577
	PAX6(+)	1.07903	-0.183463	-0.895566
	PAX7(+)	1.12223	-0.325637	-0.796593
	PAX8(+)	1.00506	-0.994862	-0.010198
	PAX9(+)	-1.12118	0.32138	0.799797
	PBX1(+)	1.14868	-0.472378	-0.676304
	PDLIM5(+)	0.289971	0.82297	-1.11294
	PDX1(+)	1.03196	-0.0673174	-0.96464
	PGR(+)	-1.06752	0.152565	0.914951
	PHOX2A(+)	1.15256	-0.515441	-0.63712
	PITX1(+)	-1.14377	0.434594	0.709173
	PITX2(+)	-1.15332	0.527707	0.625609
	PITX3(+)	-1.15311	0.524098	0.629013
	PLAG1(+)	1.03728	-0.0792734	-0.958004
	PLAGL1(+)	0.747505	0.388433	-1.13594
	POU2F1(+)	1.12089	-0.320221	-0.800667
	POU2F2(+)	1.14431	-0.438317	-0.705995
	POU2F3(+)	-1.06279	0.140434	0.92236
	POU3F1(+)	1.15406	-0.543597	-0.610458
	POU3F2(+)	1.14368	-0.434005	-0.709675
	POU3F3(+)	1.14212	-0.423821	-0.718295
	POU3F4(+)	1.1488	-0.473403	-0.675393
	POU4F1(+)	1.14299	-0.429441	-0.713549
	POU4F2(+)	1.1444	-0.438896	-0.7055
	POU5F1(+)	1.10898	-0.833097	-0.275883
	POU5F1B(+)	0.868869	0.2242	-1.09307
	POU6F2(+)	1.15252	-0.514807	-0.637711
	PPARA(+)	-1.10855	0.83417	0.274377
	PPARD(+)	-0.177441	-0.899402	1.07684
	PRDM5(+)	1.14734	-0.460917	-0.686421
	PRRX1(+)	-1.13514	0.384295	0.750847
	PRRX2(+)	-1.13151	0.765158	0.366353
	PURA(+)	0.48941	0.661032	-1.15044
	RARA(+)	-0.892285	1.08086	-0.188578
	RARG(+)	-0.397769	-0.73991	1.13768
	RAX(+)	-0.848288	1.1026	-0.254314
	RBFOX2(+)	1.05943	-0.927473	-0.131952
	REL(+)	1.15323	-0.526209	-0.627024
	RELB(+)	1.13618	-0.746496	-0.389679
	REST(+)	-1.15408	0.609695	0.54439
	RFX1(+)	1.04014	-0.085801	-0.954335
	RFX2(+)	0.994369	0.0111688	-1.00554
	RFX3(+)	1.07553	-0.173871	-0.901663
	RFX4(+)	1.14485	-0.4421	-0.702753
	RFX5(+)	0.979503	0.0398047	-1.01931
	RFX7(+)	0.868326	0.225008	-1.09333
	RFX8(+)	-0.100132	1.0463	-0.946167
	RFXANK(+)	-1.1499	0.483898	0.666006
	RFXAP(+)	-0.822166	1.11325	-0.29108
	RUNX1(+)	-1.12913	0.355266	0.77386
	RXRA(+)	-1.01465	0.984676	0.0299744
	RXRB(+)	0.833348	0.275531	-1.10888
	RXRG(+)	1.12627	-0.342614	-0.78366
	SALL4(+)	0.26759	0.838983	-1.10657
	SHOX(+)	1.14985	-0.483371	-0.66648
	SHOX2(+)	1.15105	-0.496102	-0.654951
	SIX5(+)	0.806671	-1.11885	0.312179
	SMAD1(+)	0.748702	0.386953	-1.13566
	SMAD4(+)	1.12311	-0.329248	-0.793863
	SMAD5(+)	1.05601	-0.123489	-0.93252
	SMAD9(+)	-0.962652	1.03357	-0.0709193
	SMARCC2(+)	1.12349	-0.330812	-0.792677
	SOX1(+)	1.04689	-0.101514	-0.945371
	SOX10(+)	1.15168	-0.503542	-0.648137
	SOX11(+)	1.13906	-0.405498	-0.733562
	SOX15(+)	-0.0966917	1.04483	-0.948142
	SOX17(+)	-1.15117	0.653686	0.497488
	SOX2(+)	1.14196	-0.422855	-0.719107
	SOX21(+)	1.08357	-0.196227	-0.887341
	SOX3(+)	1.13211	-0.369218	-0.762892
	SOX4(+)	1.14957	-0.480623	-0.668947
	SOX6(+)	-1.15451	0.558994	0.595514
	SOX7(+)	-1.14488	0.442289	0.70259
	SOX8(+)	0.823175	0.289687	-1.11286
	SOX9(+)	1.0151	-0.0309132	-0.984185
	SP1(+)	1.08659	-0.204916	-0.881669
	SP2(+)	1.13652	-0.391496	-0.745022
	SP3(+)	1.03593	-0.0762155	-0.959712
	SP4(+)	1.10742	-0.270489	-0.836932
	SP5(+)	-0.279014	-0.830861	1.10987
	SP6(+)	-1.09829	0.857887	0.240402
	SPI1(+)	-1.08163	0.190725	0.890902
	SPIB(+)	1.12448	-0.789534	-0.334944
	SREBF1(+)	1.0247	-0.0513767	-0.973321
	SREBF2(+)	1.13557	-0.386496	-0.749071
	SRF(+)	0.90564	0.167553	-1.07319
	SRY(+)	1.12854	-0.352596	-0.77594
	STAT1(+)	-1.13597	0.388601	0.747369
	STAT2(+)	-1.15175	0.504481	0.647273
	STAT3(+)	-1.15227	0.511225	0.641041
	STAT5A(+)	-1.08235	0.889586	0.192763
	STAT6(+)	-1.13655	0.391673	0.744878
	TAF1(+)	1.14218	-0.424253	-0.717931
	TAL1(+)	-1.12634	0.34288	0.783455
	TBP(+)	1.13285	-0.760031	-0.372823
	TBX21(+)	1.03108	-0.965717	-0.0653591
	TBX3(+)	-1.1391	0.733358	0.405746
	TBX5(+)	-1.14781	0.46482	0.68299
	TCF3(+)	0.985974	0.0274857	-1.01346
	TCF4(+)	-0.93541	-0.118603	1.05401
	TCF7(+)	1.05042	-0.940494	-0.109928
	TCF7L1(+)	-1.09967	0.244804	0.854866
	TCF7L2(+)	1.1469	-0.457383	-0.689514
	TEAD1(+)	-1.14786	0.465284	0.682581
	TEAD4(+)	-1.14018	0.411994	0.728185
	TFAP2A(+)	-1.14804	0.466773	0.681268
	TFAP2B(+)	1.11775	-0.307912	-0.809834
	TFAP2C(+)	-1.15439	0.600508	0.553879
	TFDP1(+)	1.13778	-0.739442	-0.398341
	TFDP2(+)	1.11963	-0.315231	-0.804399
	TFE3(+)	1.00795	-0.0160841	-0.991861
	TFEB(+)	-1.14	0.729068	0.410931
	THRA(+)	0.964393	0.067767	-1.03216
	THRB(+)	-0.575726	-0.578973	1.1547
	TLX2(+)	1.12007	-0.316954	-0.803113
	TP53(+)	1.00542	-0.0109238	-0.994493
	TWIST1(+)	-1.10526	0.263164	0.842101
	UNCX(+)	1.1341	-0.379024	-0.755081
	VDR(+)	-1.05912	0.927936	0.131179
	VEZF1(+)	1.12673	-0.344598	-0.782132
	VSX1(+)	1.04957	-0.107895	-0.941677
	VSX2(+)	-1.04416	0.949045	0.095114
	WT1(+)	-1.15107	0.496282	0.654786
	XBP1(+)	-1.12437	0.334492	0.789878
	YBX1(+)	1.10714	-0.837609	-0.269532
	YEATS4(+)	1.13276	-0.372356	-0.760401
	YY1(+)	-1.13436	0.75405	0.38031
	YY2(+)	0.168348	0.905141	-1.07349
	ZBED1(+)	1.14424	-0.437828	-0.706413
	ZBTB14(+)	1.10796	-0.27233	-0.835626
	ZBTB2(+)	1.13068	-0.362441	-0.768241
	ZBTB20(+)	1.1101	-0.27982	-0.830283
	ZBTB25(+)	1.12875	-0.353581	-0.775174
	ZBTB3(+)	0.20365	-1.08615	0.8825
	ZBTB44(+)	1.10606	-0.265831	-0.840224
	ZBTB5(+)	0.24981	0.851413	-1.10122
	ZBTB7A(+)	0.742643	0.394421	-1.13706
	ZFHX3(+)	1.14987	-0.483527	-0.66634
	ZFP42(+)	-0.0543513	-0.971716	1.02607
	ZFP69B(+)	1.11235	-0.287833	-0.824518
	ZFX(+)	1.08981	-0.214405	-0.875408
	ZNF100(+)	1.14921	-0.477171	-0.672036
	ZNF131(+)	1.10482	-0.261685	-0.843139
	ZNF133(+)	-0.722936	1.14123	-0.41829
	ZNF135(+)	-1.04753	0.94449	0.10304
	ZNF143(+)	-0.82987	-0.280397	1.11027
	ZNF148(+)	1.08698	-0.206059	-0.880919
	ZNF165(+)	1.14938	-0.478782	-0.670595
	ZNF200(+)	1.12736	-0.347371	-0.779992
	ZNF227(+)	1.02912	-0.0610416	-0.968081
	ZNF256(+)	0.0556194	0.97103	-1.02665
	ZNF322(+)	0.971281	0.0551545	-1.02644
	ZNF333(+)	1.00712	-0.014397	-0.992724
	ZNF37A(+)	1.1411	-0.417526	-0.723575
	ZNF383(+)	1.12546	-0.339097	-0.786359
	ZNF384(+)	-1.14406	0.707465	0.436596
	ZNF398(+)	1.1348	-0.382541	-0.752259
	ZNF415(+)	1.02951	-0.0618976	-0.967613
	ZNF419(+)	1.14679	-0.456513	-0.690274
	ZNF431(+)	0.977869	0.0428832	-1.02075
	ZNF445(+)	1.10684	-0.268504	-0.838337
	ZNF467(+)	-1.1486	0.676976	0.471622
	ZNF492(+)	-0.950487	-0.0925865	1.04307
	ZNF516(+)	1.13229	-0.370104	-0.76219
	ZNF534(+)	1.15398	-0.541582	-0.612395
	ZNF544(+)	-1.1406	0.726115	0.414482
	ZNF548(+)	-0.831797	1.1095	-0.277705
	ZNF564(+)	0.932584	0.123382	-1.05597
	ZNF569(+)	0.985796	0.0278269	-1.01362
	ZNF580(+)	-1.15345	0.623303	0.530144
	ZNF615(+)	-0.611053	-0.542979	1.15403
	ZNF681(+)	1.13662	-0.392019	-0.744597
	ZNF700(+)	1.13331	-0.375069	-0.758241
	ZNF708(+)	0.681598	0.466399	-1.148
	ZNF71(+)	1.00765	-0.992172	-0.0154764
	ZNF711(+)	1.14044	-0.41355	-0.726891
	ZNF726(+)	-1.13025	0.769815	0.360437
	ZNF76(+)	-0.180596	1.07799	-0.897396
	ZNF793(+)	0.534193	0.619458	-1.15365
	ZNF845(+)	1.03944	-0.0841974	-0.955239
	ZNF878(+)	-0.143762	-0.920338	1.0641
	ZSCAN30(+)	0.209969	0.878344	-1.08831
	ZSCAN32(+)	-1.13301	0.75942	0.37359

## Sheet: Table 4
	Supplementary Table S4. Xenium Human Brain Gene Expression Panel
	Xenium In Situ Brain Panel
	Gene	Group
	ABCC9	VLMC
	ADAMTS12	VLMC
	ADAMTS16	L4 IT
	ADAMTS3	L6 IT
	ADRA1A	Sncg
	ADRA1B	Sncg
	AIF1	Immune
	ALK	Chandelier
	ANGPT1	Pax6
	ANK1	Chandelier
	ANKRD18A	Sst Chodl
	ANO3	VLMC
	ANXA1	Tumor
	APOE	Microglia-PVM
	APP	Other
	AQP4	Tumor
	ARHGAP24	Microglia-PVM
	ATP2C2	L5/6 NP
	B4GALNT1	Tumor
	BCAN	Tumor
	BRINP3	OPC
	BTBD11	Pvalb
	C1QL3	L6 IT
	C1orf162	Immune
	CALCRL	OPC
	CAPG	Immune
	CAPN3	Other
	CAV1	Tumor
	CCK	Pax6
	CCL4	Immune
	CCL5	Immune
	CCNA1	Tumor
	CCNB2	Tumor
	CD14	Immune
	CD163	Immune
	CD2	Immune
	CD36	L5/6 NP
	CD3G	Immune
	CD4	Immune
	CD48	Immune
	CD52	Immune
	CD68	Immune
	CD83	Immune
	CD86	Microglia-PVM
	CDH1	Oligodendrocyte
	CDH12	L6 IT Car3
	CDH4	Pax6
	CDH6	VLMC
	CDK1	Tumor
	CEMIP	VLMC
	CEMIP2	Endothelial
	CENPF	Tumor
	CHODL	Tumor
	CLDN11	Oligodendrocyte
	CNDP1	Other
	CNTN2	Other
	CNTNAP3B	Chandelier
	COL12A1	VLMC
	COL25A1	Sst
	CORO1A	Immune
	CRHBP	Sst Chodl
	CRYM	L5/6 NP
	CSPG4	VLMC
	CTNNA3	Oligodendrocyte
	CTSH	Immune
	CTSS	Immune
	CUX2	L2/3 IT
	CX3CR1	Immune
	CXCL14	Pax6
	CXCR4	Immune
	CYTIP	Immune
	DCN	VLMC
	DDR2	Pax6
	DNER	Lamp5
	EFHD1	Other
	EGFR	Tumor
	ELOVL2	Tumor
	ERBB3	Other
	ERMN	Other
	EYA4	Lamp5 Lhx6
	FASLG	Microglia-PVM
	FBLN1	VLMC
	FCER1G	Immune
	FCGR1A	Immune
	FCGR3A	Immune
	FGFR2	Oligodendrocyte
	FGFR3	Astrocyte
	FILIP1	L6 CT
	FLT1	Endothelial
	FSTL4	L4 IT
	GAD1	Pvalb
	GAD2	Lamp5 Lhx6
	GAS2L3	L6 IT Car3
	GJA1	Astrocyte
	GNLY	Immune
	GPNMB	Immune
	GPR183	Immune
	GPR34	Immune
	GZMA	Immune
	HES1	Tumor
	HHATL	Other
	HILPDA	Tumor
	HLA-DMB	Immune
	HLA-DQA1	Immune
	HS3ST2	L6 CT
	HS3ST4	L6 CT
	HTR2A	L5 IT
	HTR2C	L5/6 NP
	IDH1	Tumor
	IDH2	Tumor
	IDO1	Immune
	IFITM3	Immune
	IGFBP3	Tumor
	IGFBP4	VLMC
	IGFBP5	Tumor
	IL7R	Immune
	ITGA8	OPC
	ITGAM	Microglia-PVM
	ITGAX	Immune
	ITGB2	Immune
	KCNH5	L6 CT
	KIT	Lamp5
	KLF2	Immune
	KLF4	Immune
	KLK6	Other
	KLRB1	Immune
	LAMA2	VLMC
	LAMP5	Lamp5 Lhx6
	LHX6	Chandelier
	LOX	Tumor
	LRRK1	Microglia-PVM
	LRRK2	OPC
	LY86	Immune
	LYPD6	Lamp5 Lhx6
	LYPD6B	Sncg
	LYVE1	Microglia-PVM
	MAG	Other
	MAL	Other
	MCTP2	VLMC
	MEIS2	Astrocyte
	MEPE	Pvalb
	MGST1	Tumor
	MKI67	Tumor
	MOBP	Oligodendrocyte
	MOG	Oligodendrocyte
	MS4A6A	Immune
	MYO16	Lamp5 Lhx6
	MYO5B	Pvalb
	MYRF	Other
	NCSTN	Other
	NDST4	Sst Chodl
	NES	Tumor
	NKG7	Immune
	NNAT	Tumor
	NOTCH1	Endothelial
	NPFFR2	L6b
	NPNT	Chandelier
	NPY1R	L6 IT Car3
	NR2F2	VLMC
	NR4A2	Immune
	NRP1	Endothelial
	NTNG1	Lamp5 Lhx6
	NTNG2	L6 IT Car3
	NWD2	L6 IT Car3
	NXPH2	Sst Chodl
	OLIG1	Other
	OLIG2	Other
	OPALIN	Other
	OTOGL	L4 IT
	P2RY12	Microglia-PVM
	P2RY13	Immune
	PAX6	Astrocyte
	PCNA	Tumor
	PCSK1	L5 ET
	PCSK6	Oligodendrocyte
	PDGFD	Lamp5 Lhx6
	PDGFRA	OPC
	PECAM1	Endothelial
	PHLDB2	VLMC
	PLCE1	VLMC
	PLCH1	Sst
	PLD5	Pax6
	POSTN	L6 IT Car3
	POU6F2	L4 IT
	PROX1	Sncg
	PSEN1	Oligodendrocyte
	PSEN2	Tumor
	PSENEN	Tumor
	PTCHD4	Lamp5
	PTPRC	Microglia-PVM
	PTPRZ1	OPC
	PVALB	Chandelier
	RASGRP1	L6 IT Car3
	RELN	Pax6
	RFTN1	VLMC
	RGS10	Immune
	RGS16	Immune
	RIT2	L5 ET
	RNASET2	Immune
	RNF144B	Endothelial
	RORB	L4 IT
	ROS1	L6b
	RSPO2	Pvalb
	RXFP1	L5 IT
	RYR3	Astrocyte
	S100A4	Immune
	SAMD5	Pvalb
	SDK1	Chandelier
	SEMA5A	OPC
	SERPINA3	VLMC
	SFRP2	Pax6
	SLC17A6	L4 IT
	SLC17A7	L6b
	SLC24A3	Vip
	SLC26A4	L6 IT Car3
	SLIT3	L5 ET
	SNCG	L5 ET
	SNTB2	L6 IT
	SORCS1	L5 ET
	SOX10	Other
	SOX11	Tumor
	SOX2	Tumor
	SOX4	Tumor
	SOX9	Tumor
	SPHKAP	Lamp5 Lhx6
	SPI1	Immune
	SPON1	Astrocyte
	SST	Sst Chodl
	ST18	Oligodendrocyte
	STAT3	Endothelial
	STK32B	OPC
	STXBP2	Immune
	SULF1	Pvalb
	SYNPR	Sst
	TAC1	Sst Chodl
	TACR1	Sst Chodl
	TENM1	Chandelier
	TESPA1	L2/3 IT
	TGFB1	Microglia-PVM
	TGFB2	Astrocyte
	TGFBI	Immune
	THBS1	Immune
	THEMIS	L6 IT Car3
	THSD4	Endothelial
	THSD7B	Sncg
	TMEM132C	VLMC
	TMIGD3	Immune
	TOP2A	Tumor
	TP53	Tumor
	TPH2	L5/6 NP
	TRAC	Immune
	TREM2	Immune
	TRHDE	Sst
	TRIL	Tumor
	TRPC5	L6 IT Car3
	TRPC6	Sst Chodl
	TSHZ2	L5/6 NP
	TTYH1	Tumor
	UGT8	Other
	UNC5B	Chandelier
	VCAN	OPC
	VIP	Vip
	VWC2L	L5/6 NP
	WIF1	Pax6
	ZBBX	L2/3 IT
	ZDHHC23	L6 IT Car3

## Sheet: Table 5
	Supplementary Table S5. Moran's I Global Statistic for Xenium Human Brain Panel Genes
	WT											PRO											MES
	Gene	I	pval_norm	var_norm	pval_z_sim	pval_sim	var_sim	pval_norm_fdr_bh	pval_z_sim_fdr_bh	pval_sim_fdr_bh		Gene	I	pval_norm	var_norm	pval_z_sim	pval_sim	var_sim	pval_norm_fdr_bh	pval_z_sim_fdr_bh	pval_sim_fdr_bh		Gene	I	pval_norm	var_norm	pval_z_sim	pval_sim	var_sim	pval_norm_fdr_bh	pval_z_sim_fdr_bh	pval_sim_fdr_bh
	SLC17A7	0.526168	0	4.85461e-06	0	0.00990099	7.02574e-06	0	0	0.0140088		NNAT	0.66944	0	4.90402e-06	0	0.00990099	1.05549e-05	0	0	0.0127848		IGFBP5	0.586259	0	8.60656e-06	0	0.00990099	1.68696e-05	0	0	0.013506
	C1QL3	0.523181	0	4.85461e-06	0	0.00990099	7.22207e-06	0	0	0.0140088		TAC1	0.517514	0	4.90402e-06	0	0.00990099	7.89438e-06	0	0	0.0127848		CCK	0.503716	0	8.60656e-06	0	0.00990099	1.4821e-05	0	0	0.013506
	NR4A2	0.509937	0	4.85461e-06	0	0.00990099	9.38923e-06	0	0	0.0140088		CCK	0.474978	0	4.90402e-06	0	0.00990099	8.68764e-06	0	0	0.0127848		C1QL3	0.453599	0	8.60656e-06	0	0.00990099	1.3393e-05	0	0	0.013506
	NWD2	0.495319	0	4.85461e-06	0	0.00990099	6.6038e-06	0	0	0.0140088		SLC17A7	0.460336	0	4.90402e-06	0	0.00990099	6.72863e-06	0	0	0.0127848		KCNH5	0.413103	0	8.60656e-06	0	0.00990099	1.43957e-05	0	0	0.013506
	CCK	0.45923	0	4.85461e-06	0	0.00990099	8.00165e-06	0	0	0.0140088		C1QL3	0.410684	0	4.90402e-06	0	0.00990099	8.5088e-06	0	0	0.0127848		TAC1	0.405374	0	8.60656e-06	0	0.00990099	1.42938e-05	0	0	0.013506
	NTNG1	0.449268	0	4.85461e-06	0	0.00990099	8.60493e-06	0	0	0.0140088		NES	0.410051	0	4.90402e-06	0	0.00990099	7.77405e-06	0	0	0.0127848		ERBB3	0.3964	0	8.60656e-06	0	0.00990099	1.33844e-05	0	0	0.013506
	GAD1	0.384045	0	4.85461e-06	0	0.00990099	5.46799e-06	0	0	0.0140088		NR4A2	0.406483	0	4.90402e-06	0	0.00990099	6.89142e-06	0	0	0.0127848		SLC17A7	0.368139	0	8.60656e-06	0	0.00990099	1.25525e-05	0	0	0.013506
	TAC1	0.327089	0	4.85461e-06	0	0.00990099	7.23358e-06	0	0	0.0140088		SOX4	0.381932	0	4.90402e-06	0	0.00990099	7.37296e-06	0	0	0.0127848		SOX10	0.350181	0	8.60656e-06	0	0.00990099	1.0171e-05	0	0	0.013506
	GAD2	0.310372	0	4.85461e-06	0	0.00990099	5.36943e-06	0	0	0.0140088		KCNH5	0.354793	0	4.90402e-06	0	0.00990099	7.31729e-06	0	0	0.0127848		TRPC6	0.329683	0	8.60656e-06	0	0.00990099	9.89304e-06	0	0	0.013506
	HS3ST4	0.292799	0	4.85461e-06	0	0.00990099	5.39554e-06	0	0	0.0140088		GAD1	0.337717	0	4.90402e-06	0	0.00990099	6.46173e-06	0	0	0.0127848		GAD1	0.317235	0	8.60656e-06	0	0.00990099	1.15767e-05	0	0	0.013506
	RGS16	0.290866	0	4.85461e-06	0	0.00990099	6.24463e-06	0	0	0.0140088		SOX11	0.322334	0	4.90402e-06	0	0.00990099	8.1545e-06	0	0	0.0127848		VCAN	0.299158	0	8.60656e-06	0	0.00990099	1.26218e-05	0	0	0.013506
	MAG	0.284084	0	4.85461e-06	0	0.00990099	5.22043e-06	0	0	0.0140088		GAD2	0.28669	0	4.90402e-06	0	0.00990099	5.32304e-06	0	0	0.0127848		CUX2	0.290916	0	8.60656e-06	0	0.00990099	1.04659e-05	0	0	0.013506
	KCNH5	0.264661	0	4.85461e-06	0	0.00990099	6.22706e-06	0	0	0.0140088		HS3ST4	0.265981	0	4.90402e-06	0	0.00990099	5.60908e-06	0	0	0.0127848		LAMP5	0.286218	0	8.60656e-06	0	0.00990099	9.58188e-06	0	0	0.013506
	PVALB	0.256235	0	4.85461e-06	0	0.00990099	4.82177e-06	0	0	0.0140088		IGFBP5	0.257626	0	4.90402e-06	0	0.00990099	4.31464e-06	0	0	0.0127848		IGFBP3	0.277434	0	8.60656e-06	0	0.00990099	9.13417e-06	0	0	0.013506
	UGT8	0.252401	0	4.85461e-06	0	0.00990099	6.23755e-06	0	0	0.0140088		BCAN	0.233355	0	4.90402e-06	0	0.00990099	4.24794e-06	0	0	0.0127848		RORB	0.276361	0	8.60656e-06	0	0.00990099	7.95724e-06	0	0	0.013506
	MEIS2	0.252267	0	4.85461e-06	0	0.00990099	5.54498e-06	0	0	0.0140088		MEIS2	0.230067	0	4.90402e-06	0	0.00990099	4.48959e-06	0	0	0.0127848		GAS2L3	0.257894	0	8.60656e-06	0	0.00990099	1.12331e-05	0	0	0.013506
	SYNPR	0.235097	0	4.85461e-06	0	0.00990099	3.33714e-06	0	0	0.0140088		TRPC6	0.228112	0	4.90402e-06	0	0.00990099	5.41328e-06	0	0	0.0127848		MAG	0.255836	0	8.60656e-06	0	0.00990099	1.16303e-05	0	0	0.013506
	PROX1	0.232754	0	4.85461e-06	0	0.00990099	4.64776e-06	0	0	0.0140088		MAG	0.22105	0	4.90402e-06	0	0.00990099	5.45769e-06	0	0	0.0127848		MEIS2	0.255632	0	8.60656e-06	0	0.00990099	8.44942e-06	0	0	0.013506
	ANO3	0.230408	0	4.85461e-06	0	0.00990099	3.5926e-06	0	0	0.0140088		CUX2	0.213994	0	4.90402e-06	0	0.00990099	4.51784e-06	0	0	0.0127848		HS3ST4	0.232892	0	8.60656e-06	0	0.00990099	7.8966e-06	0	0	0.013506
	LAMP5	0.228373	0	4.85461e-06	0	0.00990099	3.5605e-06	0	0	0.0140088		LAMP5	0.212918	0	4.90402e-06	0	0.00990099	4.95541e-06	0	0	0.0127848		CDH12	0.230025	0	8.60656e-06	0	0.00990099	9.53137e-06	0	0	0.013506
	TRPC6	0.227089	0	4.85461e-06	0	0.00990099	6.08132e-06	0	0	0.0140088		RORB	0.209507	0	4.90402e-06	0	0.00990099	4.38741e-06	0	0	0.0127848		UGT8	0.221719	0	8.60656e-06	0	0.00990099	1.09798e-05	0	0	0.013506
	HS3ST2	0.223178	0	4.85461e-06	0	0.00990099	4.82112e-06	0	0	0.0140088		COL12A1	0.205366	0	4.90402e-06	0	0.00990099	4.03337e-06	0	0	0.0127848		APP	0.220213	0	8.60656e-06	0	0.00990099	8.71884e-06	0	0	0.013506
	COL25A1	0.217222	0	4.85461e-06	0	0.00990099	5.06513e-06	0	0	0.0140088		B4GALNT1	0.204126	0	4.90402e-06	0	0.00990099	3.73743e-06	0	0	0.0127848		NES	0.218936	0	8.60656e-06	0	0.00990099	7.21684e-06	0	0	0.013506
	NR2F2	0.214068	0	4.85461e-06	0	0.00990099	4.25049e-06	0	0	0.0140088		APP	0.197066	0	4.90402e-06	0	0.00990099	5.82126e-06	0	0	0.0127848		RYR3	0.216685	0	8.60656e-06	0	0.00990099	8.27834e-06	0	0	0.013506
	SLIT3	0.208348	0	4.85461e-06	0	0.00990099	4.40434e-06	0	0	0.0140088		HS3ST2	0.18184	0	4.90402e-06	0	0.00990099	4.61066e-06	0	0	0.0127848		GAD2	0.207213	0	8.60656e-06	0	0.00990099	8.3509e-06	0	0	0.013506
	ANXA1	0.199216	0	4.85461e-06	0	0.00990099	6.21654e-06	0	0	0.0140088		CDH12	0.172205	0	4.90402e-06	0	0.00990099	4.71976e-06	0	0	0.0127848		SOX4	0.205625	0	8.60656e-06	0	0.00990099	7.06336e-06	0	0	0.013506
	RASGRP1	0.198639	0	4.85461e-06	0	0.00990099	4.55837e-06	0	0	0.0140088		UGT8	0.171037	0	4.90402e-06	0	0.00990099	4.02341e-06	0	0	0.0127848		PHLDB2	0.190279	0	8.60656e-06	0	0.00990099	8.4572e-06	0	0	0.013506
	RORB	0.198339	0	4.85461e-06	0	0.00990099	5.21053e-06	0	0	0.0140088		RYR3	0.165914	0	4.90402e-06	0	0.00990099	3.00447e-06	0	0	0.0127848		COL25A1	0.184306	0	8.60656e-06	0	0.00990099	7.29329e-06	0	0	0.013506
	SEMA5A	0.192638	0	4.85461e-06	0	0.00990099	4.98811e-06	0	0	0.0140088		NTNG1	0.163044	0	4.90402e-06	0	0.00990099	3.56747e-06	0	0	0.0127848		SLIT3	0.182206	0	8.60656e-06	0	0.00990099	8.05527e-06	0	0	0.013506
	FBLN1	0.178922	0	4.85461e-06	0	0.00990099	4.30242e-06	0	0	0.0140088		OLIG1	0.162144	0	4.90402e-06	0	0.00990099	5.30768e-06	0	0	0.0127848		BCAN	0.162494	0	8.60656e-06	0	0.00990099	7.94565e-06	0	0	0.013506
	ADRA1B	0.177868	0	4.85461e-06	0	0.00990099	4.61398e-06	0	0	0.0140088		VCAN	0.156716	0	4.90402e-06	0	0.00990099	3.76347e-06	0	0	0.0127848		HS3ST2	0.154735	0	8.60656e-06	0	0.00990099	9.37708e-06	0	0	0.013506
	MCTP2	0.17488	0	4.85461e-06	0	0.00990099	3.38272e-06	0	0	0.0140088		COL25A1	0.156393	0	4.90402e-06	0	0.00990099	3.69226e-06	0	0	0.0127848		SORCS1	0.147587	0	8.60656e-06	0	0.00990099	6.65132e-06	0	0	0.013506
	MOG	0.169255	0	4.85461e-06	0	0.00990099	3.89083e-06	0	0	0.0140088		NR2F2	0.154715	0	4.90402e-06	0	0.00990099	3.20524e-06	0	0	0.0127848		CDH6	0.1437	0	8.60656e-06	0	0.00990099	6.89745e-06	0	0	0.013506
	WIF1	0.166585	0	4.85461e-06	0	0.00990099	4.29149e-06	0	0	0.0140088		NRP1	0.147339	0	4.90402e-06	0	0.00990099	4.11853e-06	0	0	0.0127848		SOX11	0.142513	0	8.60656e-06	0	0.00990099	5.80962e-06	0	0	0.013506
	SLC17A6	0.160099	0	4.85461e-06	0	0.00990099	4.23795e-06	0	0	0.0140088		BRINP3	0.142449	0	4.90402e-06	0	0.00990099	4.64837e-06	0	0	0.0127848		ANXA1	0.140816	0	8.60656e-06	0	0.00990099	5.89762e-06	0	0	0.013506
	NTNG2	0.157851	0	4.85461e-06	0	0.00990099	4.63886e-06	0	0	0.0140088		ANO3	0.1359	0	4.90402e-06	0	0.00990099	4.93375e-06	0	0	0.0127848		RASGRP1	0.139088	0	8.60656e-06	0	0.00990099	7.27368e-06	0	0	0.013506
	BRINP3	0.157436	0	4.85461e-06	0	0.00990099	4.14371e-06	0	0	0.0140088		SPHKAP	0.135677	0	4.90402e-06	0	0.00990099	3.82892e-06	0	0	0.0127848		COL12A1	0.13576	0	8.60656e-06	0	0.00990099	5.76083e-06	0	0	0.013506
	COL12A1	0.153074	0	4.85461e-06	0	0.00990099	4.15097e-06	0	0	0.0140088		NTNG2	0.128208	0	4.90402e-06	0	0.00990099	3.84099e-06	0	0	0.0127848		NNAT	0.130713	0	8.60656e-06	0	0.00990099	6.63408e-06	0	0	0.013506
	MYO5B	0.152876	0	4.85461e-06	0	0.00990099	4.81842e-06	0	0	0.0140088		SLIT3	0.124761	0	4.90402e-06	0	0.00990099	4.33784e-06	0	0	0.0127848		BRINP3	0.130585	0	8.60656e-06	0	0.00990099	5.78796e-06	0	0	0.013506
	AQP4	0.151453	0	4.85461e-06	0	0.00990099	3.80137e-06	0	0	0.0140088		MOG	0.124759	0	4.90402e-06	0	0.00990099	4.13157e-06	0	0	0.0127848		MOG	0.128586	0	8.60656e-06	0	0.00990099	6.71925e-06	0	0	0.013506
	SST	0.149634	0	4.85461e-06	0	0.00990099	3.38756e-06	0	0	0.0140088		AQP4	0.124482	0	4.90402e-06	0	0.00990099	4.28222e-06	0	0	0.0127848		ANO3	0.12692	0	8.60656e-06	0	0.00990099	6.80902e-06	0	0	0.013506
	SPON1	0.144418	0	4.85461e-06	0	0.00990099	3.61741e-06	0	0	0.0140088		ANXA1	0.115054	0	4.90402e-06	0	0.00990099	3.79237e-06	0	0	0.0127848		NOTCH1	0.126747	0	8.60656e-06	0	0.00990099	5.85975e-06	0	0	0.013506
	CDH12	0.139713	0	4.85461e-06	0	0.00990099	3.90187e-06	0	0	0.0140088		RASGRP1	0.11454	0	4.90402e-06	0	0.00990099	4.00701e-06	0	0	0.0127848		CXCR4	0.123327	0	8.60656e-06	0	0.00990099	4.33597e-06	0	0	0.013506
	BTBD11	0.138417	0	4.85461e-06	0	0.00990099	4.2518e-06	0	0	0.0140088		SEMA5A	0.102822	0	4.90402e-06	0	0.00990099	4.05659e-06	0	0	0.0127848		SOX9	0.119519	0	8.60656e-06	0	0.00990099	7.16979e-06	0	0	0.013506
	SULF1	0.13674	0	4.85461e-06	0	0.00990099	4.34527e-06	0	0	0.0140088		SPON1	0.101557	0	4.90402e-06	0	0.00990099	3.10745e-06	0	0	0.0127848		FSTL4	0.116815	0	8.60656e-06	0	0.00990099	7.89655e-06	0	0	0.013506
	PLCH1	0.130687	0	4.85461e-06	0	0.00990099	3.81699e-06	0	0	0.0140088		CXCL14	0.100473	0	4.90402e-06	0	0.00990099	4.04214e-06	0	0	0.0127848		AQP4	0.114497	0	8.60656e-06	0	0.00990099	5.96105e-06	0	0	0.013506
	TENM1	0.127372	0	4.85461e-06	0	0.00990099	4.12296e-06	0	0	0.0140088		NWD2	0.100014	0	4.90402e-06	0	0.00990099	3.23268e-06	0	0	0.0127848		RELN	0.110628	0	8.60656e-06	0	0.00990099	5.93651e-06	0	0	0.013506
	RELN	0.121343	0	4.85461e-06	0	0.00990099	3.90359e-06	0	0	0.0140088		DNER	0.0982872	0	4.90402e-06	0	0.00990099	3.52588e-06	0	0	0.0127848		NWD2	0.106064	0	8.60656e-06	0	0.00990099	6.12547e-06	0	0	0.013506
	APP	0.121234	0	4.85461e-06	0	0.00990099	3.41096e-06	0	0	0.0140088		SST	0.0969343	0	4.90402e-06	0	0.00990099	3.08526e-06	0	0	0.0127848		PAX6	0.102505	0	8.60656e-06	0	0.00990099	6.49526e-06	0	0	0.013506
	CNTN2	0.113205	0	4.85461e-06	0	0.00990099	4.00129e-06	0	0	0.0140088		SYNPR	0.0954043	0	4.90402e-06	0	0.00990099	3.15586e-06	0	0	0.0127848		THSD7B	0.100745	0	8.60656e-06	0	0.00990099	5.70227e-06	0	0	0.013506
	RYR3	0.106233	0	4.85461e-06	0	0.00990099	3.59268e-06	0	0	0.0140088		IGFBP3	0.0947452	0	4.90402e-06	0	0.00990099	3.27077e-06	0	0	0.0127848		CENPF	0.100245	0	8.60656e-06	0	0.00990099	5.63689e-06	0	0	0.013506
	KIT	0.106056	0	4.85461e-06	0	0.00990099	3.5277e-06	0	0	0.0140088		TSHZ2	0.0941203	0	4.90402e-06	0	0.00990099	2.62161e-06	0	0	0.0127848		TP53	0.09755	0	8.60656e-06	0	0.00990099	4.94458e-06	0	0	0.013506
	PLD5	0.103028	0	4.85461e-06	0	0.00990099	3.01844e-06	0	0	0.0140088		GAS2L3	0.0908554	0	4.90402e-06	0	0.00990099	3.71462e-06	0	0	0.0127848		CNTN2	0.096857	0	8.60656e-06	0	0.00990099	4.61875e-06	0	0	0.013506
	DNER	0.0972206	0	4.85461e-06	0	0.00990099	2.95296e-06	0	0	0.0140088		APOE	0.0844915	0	4.90402e-06	0	0.00990099	3.51149e-06	0	0	0.0127848		FBLN1	0.0958817	0	8.60656e-06	0	0.00990099	5.60441e-06	0	0	0.013506
	TRHDE	0.0969813	0	4.85461e-06	0	0.00990099	3.16187e-06	0	0	0.0140088		PTPRZ1	0.0841426	0	4.90402e-06	0	0.00990099	3.49405e-06	0	0	0.0127848		PLCH1	0.0929902	0	8.60656e-06	0	0.00990099	5.25903e-06	0	0	0.013506
	DDR2	0.0960092	0	4.85461e-06	0	0.00990099	3.87177e-06	0	0	0.0140088		MYO16	0.0832045	0	4.90402e-06	0	0.00990099	2.70856e-06	0	0	0.0127848		SST	0.0921547	0	8.60656e-06	0	0.00990099	5.24525e-06	0	0	0.013506
	POU6F2	0.094748	0	4.85461e-06	0	0.00990099	3.91251e-06	0	0	0.0140088		CNTN2	0.0809942	0	4.90402e-06	0	0.00990099	3.39848e-06	0	0	0.0127848		TOP2A	0.090876	0	8.60656e-06	0	0.00990099	5.72212e-06	0	0	0.013506
	SOX10	0.0940329	0	4.85461e-06	0	0.00990099	4.04757e-06	0	0	0.0140088		TENM1	0.0797721	0	4.90402e-06	0	0.00990099	3.771e-06	0	0	0.0127848		CLDN11	0.0885295	0	8.60656e-06	0	0.00990099	5.10549e-06	0	0	0.013506
	SOX9	0.0939447	0	4.85461e-06	0	0.00990099	3.48516e-06	0	0	0.0140088		FBLN1	0.0797116	0	4.90402e-06	0	0.00990099	3.14306e-06	0	0	0.0127848		LAMA2	0.0875645	0	8.60656e-06	0	0.00990099	5.99465e-06	0	0	0.013506
	PAX6	0.0919204	0	4.85461e-06	0	0.00990099	3.63083e-06	0	0	0.0140088		RELN	0.0787772	0	4.90402e-06	0	0.00990099	3.87528e-06	0	0	0.0127848		NR4A2	0.0873186	0	8.60656e-06	0	0.00990099	5.04823e-06	0	0	0.013506
	CUX2	0.0904193	0	4.85461e-06	0	0.00990099	3.92388e-06	0	0	0.0140088		DDR2	0.0787057	0	4.90402e-06	0	0.00990099	3.13262e-06	0	0	0.0127848		PTPRZ1	0.085142	0	8.60656e-06	0	0.00990099	5.59405e-06	0	0	0.013506
	RSPO2	0.0881642	0	4.85461e-06	0	0.00990099	3.13e-06	0	0	0.0140088		CNTNAP3B	0.0776718	0	4.90402e-06	0	0.00990099	3.82207e-06	0	0	0.0127848		TENM1	0.0845985	0	8.60656e-06	0	0.00990099	7.15373e-06	0	0	0.013506
	SAMD5	0.0874179	0	4.85461e-06	0	0.00990099	3.6093e-06	0	0	0.0140088		PVALB	0.0773188	0	4.90402e-06	0	0.00990099	3.18718e-06	0	0	0.0127848		ADAMTS3	0.0845617	0	8.60656e-06	0	0.00990099	4.2078e-06	0	0	0.013506
	SOX4	0.0858199	0	4.85461e-06	0	0.00990099	3.55612e-06	0	0	0.0140088		MYO5B	0.0741849	0	4.90402e-06	0	0.00990099	2.93005e-06	0	0	0.0127848		CXCL14	0.0817903	0	8.60656e-06	0	0.00990099	5.86652e-06	0	0	0.013506
	HTR2C	0.084158	0	4.85461e-06	0	0.00990099	2.69733e-06	0	0	0.0140088		PAX6	0.0728648	0	4.90402e-06	0	0.00990099	3.64953e-06	0	0	0.0127848		NR2F2	0.0813801	0	8.60656e-06	0	0.00990099	6.1827e-06	0	0	0.013506
	THBS1	0.080011	0	4.85461e-06	0	0.00990099	2.94633e-06	0	0	0.0140088		ADAMTS3	0.0717517	0	4.90402e-06	0	0.00990099	3.59003e-06	0	0	0.0127848		MYO5B	0.0786663	0	8.60656e-06	0	0.00990099	6.09212e-06	0	0	0.013506
	PLCE1	0.0796922	0	4.85461e-06	0	0.00990099	2.92331e-06	0	0	0.0140088		TTYH1	0.0707765	0	4.90402e-06	0	0.00990099	3.93447e-06	0	0	0.0127848		MKI67	0.078344	0	8.60656e-06	0	0.00990099	5.28566e-06	0	0	0.013506
	PCSK1	0.0770164	0	4.85461e-06	0	0.00990099	2.86376e-06	0	0	0.0140088		PLD5	0.0671755	0	4.90402e-06	0	0.00990099	3.14807e-06	0	0	0.0127848		CSPG4	0.0759238	0	8.60656e-06	0	0.00990099	5.5206e-06	0	0	0.013506
	MYRF	0.073605	0	4.85461e-06	0	0.00990099	3.48709e-06	0	0	0.0140088		PTCHD4	0.0671018	0	4.90402e-06	0	0.00990099	2.81642e-06	0	0	0.0127848		SEMA5A	0.0758712	0	8.60656e-06	0	0.00990099	6.23361e-06	0	0	0.013506
	TRPC5	0.0735099	0	4.85461e-06	0	0.00990099	2.29474e-06	0	0	0.0140088		CRYM	0.0668667	0	4.90402e-06	0	0.00990099	3.37079e-06	0	0	0.0127848		CAV1	0.0740965	0	8.60656e-06	0	0.00990099	5.9856e-06	0	0	0.013506
	FSTL4	0.0721882	0	4.85461e-06	0	0.00990099	3.19107e-06	0	0	0.0140088		FSTL4	0.0665391	0	4.90402e-06	0	0.00990099	3.07905e-06	0	0	0.0127848		IGFBP4	0.0722841	0	8.60656e-06	0	0.00990099	4.03732e-06	0	0	0.013506
	FGFR2	0.070766	0	4.85461e-06	0	0.00990099	3.07899e-06	0	0	0.0140088		SOX10	0.0649955	0	4.90402e-06	0	0.00990099	3.32448e-06	0	0	0.0127848		STAT3	0.0716534	0	8.60656e-06	0	0.00990099	5.46957e-06	0	0	0.013506
	PTCHD4	0.0675634	0	4.85461e-06	0	0.00990099	3.91117e-06	0	0	0.0140088		SOX9	0.0643623	0	4.90402e-06	0	0.00990099	3.68825e-06	0	0	0.0127848		TRPC5	0.0715143	0	8.60656e-06	0	0.00990099	6.98153e-06	0	0	0.013506
	PTPRZ1	0.0641764	0	4.85461e-06	0	0.00990099	3.43477e-06	0	0	0.0140088		RSPO2	0.0635926	0	4.90402e-06	0	0.00990099	3.50562e-06	0	0	0.0127848		IFITM3	0.0711736	0	8.60656e-06	0	0.00990099	5.1643e-06	0	0	0.013506
	IDH2	0.0629295	0	4.85461e-06	0	0.00990099	3.03488e-06	0	0	0.0140088		PHLDB2	0.0621616	0	4.90402e-06	0	0.00990099	4.43203e-06	0	0	0.0127848		DDR2	0.0706965	0	8.60656e-06	0	0.00990099	5.01547e-06	0	0	0.013506
	VWC2L	0.0613694	0	4.85461e-06	0	0.00990099	2.67583e-06	0	0	0.0140088		HILPDA	0.0617535	0	4.90402e-06	0	0.00990099	3.38903e-06	0	0	0.0127848		SYNPR	0.0703963	0	8.60656e-06	0	0.00990099	5.40441e-06	0	0	0.013506
	PHLDB2	0.0575773	0	4.85461e-06	0	0.00990099	3.6041e-06	0	0	0.0140088		THBS1	0.0617243	0	4.90402e-06	0	0.00990099	2.56808e-06	0	0	0.0127848		PCNA	0.0703951	0	8.60656e-06	0	0.00990099	5.21892e-06	0	0	0.013506
	SOX2	0.0564803	0	4.85461e-06	0	0.00990099	2.46671e-06	0	0	0.0140088		SOX2	0.05801	0	4.90402e-06	0	0.00990099	2.33506e-06	0	0	0.0127848		MYRF	0.0693334	0	8.60656e-06	0	0.00990099	5.34782e-06	0	0	0.013506
	CAV1	0.0556598	0	4.85461e-06	0	0.00990099	3.32007e-06	0	0	0.0140088		SAMD5	0.0578873	0	4.90402e-06	0	0.00990099	2.43764e-06	0	0	0.0127848		HES1	0.0677014	0	8.60656e-06	0	0.00990099	7.41031e-06	0	0	0.013506
	SOX11	0.0548618	0	4.85461e-06	0	0.00990099	3.13889e-06	0	0	0.0140088		TRPC5	0.0575226	0	4.90402e-06	0	0.00990099	3.40788e-06	0	0	0.0127848		THBS1	0.0637279	0	8.60656e-06	0	0.00990099	4.29949e-06	0	0	0.013506
	NPNT	0.0547202	0	4.85461e-06	0	0.00990099	3.26177e-06	0	0	0.0140088		DCN	0.0557393	0	4.90402e-06	0	0.00990099	2.63927e-06	0	0	0.0127848		POSTN	0.0615733	0	8.60656e-06	0	0.00990099	5.1229e-06	0	0	0.013506
	IFITM3	0.0540088	0	4.85461e-06	0	0.00990099	2.33522e-06	0	0	0.0140088		MYRF	0.0552485	0	4.90402e-06	0	0.00990099	3.11036e-06	0	0	0.0127848		CRYM	0.0602646	0	8.60656e-06	0	0.00990099	5.32818e-06	0	0	0.013506
	CRYM	0.051738	0	4.85461e-06	0	0.00990099	2.94791e-06	0	0	0.0140088		POU6F2	0.0530865	0	4.90402e-06	0	0.00990099	3.8515e-06	0	0	0.0127848		FGFR2	0.0581972	0	8.60656e-06	0	0.00990099	6.35051e-06	0	0	0.013506
	STAT3	0.0509042	0	4.85461e-06	0	0.00990099	2.75817e-06	0	0	0.0140088		TGFB2	0.052853	0	4.90402e-06	0	0.00990099	3.48511e-06	0	0	0.0127848		PVALB	0.058056	0	8.60656e-06	0	0.00990099	5.18382e-06	0	0	0.013506
	CXCR4	0.0481934	0	4.85461e-06	0	0.00990099	2.56135e-06	0	0	0.0140088		EGFR	0.0519879	0	4.90402e-06	0	0.00990099	2.90673e-06	0	0	0.0127848		RSPO2	0.0574086	0	8.60656e-06	0	0.00990099	4.92869e-06	0	0	0.013506
	CXCL14	0.0467599	0	4.85461e-06	0	0.00990099	2.89146e-06	0	0	0.0140088		CAV1	0.0495163	0	4.90402e-06	0	0.00990099	2.44937e-06	0	0	0.0127848		NTNG1	0.0566874	0	8.60656e-06	0	0.00990099	5.96069e-06	0	0	0.013506
	ARHGAP24	0.0459438	0	4.85461e-06	0	0.00990099	3.21434e-06	0	0	0.0140088		FGFR2	0.0475016	0	4.90402e-06	0	0.00990099	3.07117e-06	0	0	0.0127848		DNER	0.0557611	0	8.60656e-06	0	0.00990099	5.97831e-06	0	0	0.013506
	ALK	0.045798	0	4.85461e-06	0	0.00990099	3.43445e-06	0	0	0.0140088		VWC2L	0.0473093	0	4.90402e-06	0	0.00990099	3.11982e-06	0	0	0.0127848		IDH2	0.0551153	0	8.60656e-06	0	0.00990099	4.4785e-06	0	0	0.013506
	EFHD1	0.0439825	0	4.85461e-06	0	0.00990099	2.53723e-06	0	0	0.0140088		ELOVL2	0.0469951	0	4.90402e-06	0	0.00990099	2.61661e-06	0	0	0.0127848		ADRA1B	0.0548955	0	8.60656e-06	0	0.00990099	4.48809e-06	0	0	0.013506
	TACR1	0.0417791	0	4.85461e-06	0	0.00990099	3.0314e-06	0	0	0.0140088		KIT	0.0457059	0	4.90402e-06	0	0.00990099	2.77014e-06	0	0	0.0127848		NPNT	0.0546153	0	8.60656e-06	0	0.00990099	5.89041e-06	0	0	0.013506
	IDH1	0.0402298	0	4.85461e-06	0	0.00990099	2.58146e-06	0	0	0.0140088		ADRA1B	0.0436663	0	4.90402e-06	0	0.00990099	2.84014e-06	0	0	0.0127848		SNCG	0.0545538	0	8.60656e-06	0	0.00990099	7.12735e-06	0	0	0.013506
	ANGPT1	0.0393687	0	4.85461e-06	0	0.00990099	3.10511e-06	0	0	0.0140088		NPNT	0.0427842	0	4.90402e-06	0	0.00990099	2.61533e-06	0	0	0.0127848		TGFBI	0.0542906	0	8.60656e-06	0	0.00990099	4.46045e-06	0	0	0.013506
	SDK1	0.0386874	0	4.85461e-06	0	0.00990099	2.56117e-06	0	0	0.0140088		CD83	0.041198	0	4.90402e-06	0	0.00990099	2.63697e-06	0	0	0.0127848		SPON1	0.0526032	0	8.60656e-06	0	0.00990099	5.71172e-06	0	0	0.013506
	IGFBP3	0.0381344	0	4.85461e-06	0	0.00990099	2.42781e-06	0	0	0.0140088		PLCE1	0.0411571	0	4.90402e-06	0	0.00990099	3.49511e-06	0	0	0.0127848		TTYH1	0.0525128	0	8.60656e-06	0	0.00990099	5.48336e-06	0	0	0.013506
	KLF4	0.0373537	0	4.85461e-06	0	0.00990099	3.31559e-06	0	0	0.0140088		IDH2	0.0411057	0	4.90402e-06	0	0.00990099	2.18365e-06	0	0	0.0127848		KIT	0.0518298	0	8.60656e-06	0	0.00990099	5.7855e-06	0	0	0.013506
	SLC24A3	0.0362381	0	4.85461e-06	0	0.00990099	2.36578e-06	0	0	0.0140088		OLIG2	0.0410702	0	4.90402e-06	0	0.00990099	2.73271e-06	0	0	0.0127848		NTNG2	0.0478723	0	8.60656e-06	0	0.00990099	4.64409e-06	0	0	0.013506
	NOTCH1	0.0353853	0	4.85461e-06	0	0.00990099	2.28775e-06	0	0	0.0140088		CXCR4	0.0401642	0	4.90402e-06	0	0.00990099	3.54066e-06	0	0	0.0127848		PCSK1	0.0476824	0	8.60656e-06	0	0.00990099	5.70234e-06	0	0	0.013506
	PCSK6	0.0347781	0	4.85461e-06	0	0.00990099	3.26961e-06	0	0	0.0140088		NOTCH1	0.0400873	0	4.90402e-06	0	0.00990099	2.66385e-06	0	0	0.0127848		SOX2	0.0473932	0	8.60656e-06	0	0.00990099	5.54208e-06	0	0	0.013506
	RFTN1	0.0340499	0	4.85461e-06	0	0.00990099	2.97133e-06	0	0	0.0140088		STAT3	0.0398397	0	4.90402e-06	0	0.00990099	2.85392e-06	0	0	0.0127848		BTBD11	0.0462479	0	8.60656e-06	0	0.00990099	4.70838e-06	0	0	0.013506
	CD48	0.0336891	0	4.85461e-06	0	0.00990099	2.81849e-06	0	0	0.0140088		TRHDE	0.0395249	0	4.90402e-06	0	0.00990099	2.54841e-06	0	0	0.0127848		APOE	0.0454665	0	8.60656e-06	0	0.00990099	5.1379e-06	0	0	0.013506
	SNCG	0.03273	0	4.85461e-06	0	0.00990099	3.42074e-06	0	0	0.0140088		PROX1	0.0392351	0	4.90402e-06	0	0.00990099	2.75824e-06	0	0	0.0127848		PLD5	0.0447154	0	8.60656e-06	0	0.00990099	4.7738e-06	0	0	0.013506
	ADAMTS3	0.032414	0	4.85461e-06	0	0.00990099	2.7929e-06	0	0	0.0140088		BTBD11	0.0373267	0	4.90402e-06	0	0.00990099	2.58969e-06	0	0	0.0127848		PTCHD4	0.0437036	0	8.60656e-06	0	0.00990099	5.55196e-06	0	0	0.013506
	ZDHHC23	0.0313108	0	4.85461e-06	0	0.00990099	3.79255e-06	0	0	0.0140088		TRIL	0.0365097	0	4.90402e-06	0	0.00990099	2.23127e-06	0	0	0.0127848		POU6F2	0.0436776	0	8.60656e-06	0	0.00990099	6.37018e-06	0	0	0.013506
	TSHZ2	0.0286446	0	4.85461e-06	0	0.00990099	2.40214e-06	0	0	0.0140088		TOP2A	0.0355729	0	4.90402e-06	0	0.00990099	2.67142e-06	0	0	0.0127848		TGFB1	0.0416437	0	8.60656e-06	0	0.00990099	4.90606e-06	0	0	0.013506
	SERPINA3	0.0276715	0	4.85461e-06	0	0.00990099	2.65109e-06	0	0	0.0140088		PCSK1	0.0351743	0	4.90402e-06	0	0.00990099	2.80884e-06	0	0	0.0127848		PLCE1	0.0401689	0	8.60656e-06	0	0.00990099	5.59128e-06	0	0	0.013506
	NRP1	0.0261591	0	4.85461e-06	0	0.00990099	2.30663e-06	0	0	0.0140088		SFRP2	0.0346653	0	4.90402e-06	0	0.00990099	2.71127e-06	0	0	0.0127848		EFHD1	0.0382087	0	8.60656e-06	0	0.00990099	4.8543e-06	0	0	0.013506
	UNC5B	0.0246353	0	4.85461e-06	0	0.00990099	2.99066e-06	0	0	0.0140088		NDST4	0.0344792	0	4.90402e-06	0	0.00990099	3.06689e-06	0	0	0.0127848		SAMD5	0.0374545	0	8.60656e-06	0	0.00990099	4.36562e-06	0	0	0.013506
	THSD7B	0.022972	0	4.85461e-06	0	0.00990099	2.41374e-06	0	0	0.0140088		ALK	0.0341767	0	4.90402e-06	0	0.00990099	2.83945e-06	0	0	0.0127848		B4GALNT1	0.0369032	0	8.60656e-06	0	0.00990099	5.4805e-06	0	0	0.013506
	LRRK2	0.0221799	0	4.85461e-06	0	0.00990099	1.90285e-06	0	0	0.0140088		TP53	0.0341051	0	4.90402e-06	0	0.00990099	3.23359e-06	0	0	0.0127848		CAPN3	0.0347908	0	8.60656e-06	0	0.00990099	5.23433e-06	0	0	0.013506
	CLDN11	0.0221503	0	4.85461e-06	0	0.00990099	2.70982e-06	0	0	0.0140088		SDK1	0.0318623	0	4.90402e-06	0	0.00990099	3.12815e-06	0	0	0.0127848		CD163	0.0322608	0	8.60656e-06	0	0.00990099	3.4042e-06	0	0	0.013506
	CAPG	0.0217494	0	4.85461e-06	0	0.00990099	2.35493e-06	0	0	0.0140088		PCNA	0.031234	0	4.90402e-06	0	0.00990099	3.82697e-06	0	0	0.0127848		CDK1	0.031896	0	8.60656e-06	0	0.00990099	4.90989e-06	0	0	0.013506
	MAL	0.02123	0	4.85461e-06	0	0.00990099	2.81989e-06	0	0	0.0140088		EFHD1	0.0294935	0	4.90402e-06	0	0.00990099	2.98453e-06	0	0	0.0127848		STK32B	0.0312185	0	8.60656e-06	0	0.00990099	5.03238e-06	0	0	0.013506
	ST18	0.0206733	0	4.85461e-06	0	0.00990099	2.81038e-06	0	0	0.0140088		IFITM3	0.0293762	0	4.90402e-06	0	0.00990099	2.27189e-06	0	0	0.0127848		ZDHHC23	0.0306962	0	8.60656e-06	0	0.00990099	4.79802e-06	0	0	0.013506
	VIP	0.0202341	0	4.85461e-06	0	0.00990099	3.2867e-06	0	0	0.0140088		IDH1	0.0287602	0	4.90402e-06	0	0.00990099	2.62451e-06	0	0	0.0127848		CEMIP2	0.0305774	0	8.60656e-06	0	0.00990099	5.48781e-06	0	0	0.013506
	LAMA2	0.0199992	0	4.85461e-06	0	0.00990099	2.5186e-06	0	0	0.0140088		HTR2C	0.0282138	0	4.90402e-06	0	0.00990099	3.14971e-06	0	0	0.0127848		DCN	0.0297681	0	8.60656e-06	0	0.00990099	3.69064e-06	0	0	0.013506
	CD163	0.019996	0	4.85461e-06	0	0.00990099	2.42015e-06	0	0	0.0140088		PLCH1	0.0278937	0	4.90402e-06	0	0.00990099	3.11229e-06	0	0	0.0127848		CAPG	0.0287697	0	8.60656e-06	0	0.00990099	4.46185e-06	0	0	0.013506
	NCSTN	0.019384	0	4.85461e-06	0	0.00990099	2.09965e-06	0	0	0.0140088		ANGPT1	0.0263284	0	4.90402e-06	0	0.00990099	2.1768e-06	0	0	0.0127848		CD4	0.027661	0	8.60656e-06	0	0.00990099	5.87369e-06	0	0	0.013506
	THSD4	0.0185546	0	4.85461e-06	0	0.00990099	2.79883e-06	0	0	0.0140088		KLF4	0.025384	0	4.90402e-06	0	0.00990099	2.838e-06	0	0	0.0127848		PROX1	0.0271458	0	8.60656e-06	0	0.00990099	5.39678e-06	0	0	0.013506
	DCN	0.0181166	1.11022e-16	4.85461e-06	0	0.00990099	3.10143e-06	2.46099e-16	0	0.0140088		CCNA1	0.0249314	0	4.90402e-06	0	0.00990099	2.71158e-06	0	0	0.0127848		CCNB2	0.0262326	0	8.60656e-06	0	0.00990099	2.61118e-06	0	0	0.013506
	FGFR3	0.0179891	1.11022e-16	4.85461e-06	0	0.00990099	3.15066e-06	2.46099e-16	0	0.0140088		HES1	0.024389	0	4.90402e-06	0	0.00990099	3.29407e-06	0	0	0.0127848		VWC2L	0.0256599	0	8.60656e-06	0	0.00990099	5.35962e-06	0	0	0.013506
	CRHBP	0.016938	7.10543e-15	4.85461e-06	0	0.00990099	2.44449e-06	1.56202e-14	0	0.0140088		CDK1	0.0235482	0	4.90402e-06	0	0.00990099	2.52486e-06	0	0	0.0127848		ITGA8	0.0253342	0	8.60656e-06	0	0.00990099	4.32435e-06	0	0	0.013506
	ADRA1A	0.0166271	2.13163e-14	4.85461e-06	0	0.00990099	2.60502e-06	4.64765e-14	0	0.0140088		CENPF	0.0229787	0	4.90402e-06	0	0.00990099	2.13413e-06	0	0	0.0127848		TRHDE	0.0248077	0	8.60656e-06	0	0.00990099	4.84375e-06	0	0	0.013506
	ERBB3	0.0164505	3.93019e-14	4.85461e-06	0	0.00990099	2.985e-06	8.49943e-14	0	0.0140088		CD48	0.0224117	0	4.90402e-06	0	0.00990099	2.42881e-06	0	0	0.0127848		ANGPT1	0.0247346	0	8.60656e-06	0	0.00990099	5.45649e-06	0	0	0.013506
	TMIGD3	0.0162229	8.57092e-14	4.85461e-06	0	0.00990099	2.23089e-06	1.8386e-13	0	0.0140088		GJA1	0.0222933	0	4.90402e-06	0	0.00990099	3.38906e-06	0	0	0.0127848		KLF4	0.0243806	0	8.60656e-06	0	0.00990099	4.17735e-06	0	0	0.013506
	CALCRL	0.0161794	9.9365e-14	4.85461e-06	0	0.00990099	2.36923e-06	2.11449e-13	0	0.0140088		LAMA2	0.0221183	0	4.90402e-06	0	0.00990099	2.45822e-06	0	0	0.0127848		IDH1	0.0237553	2.22045e-16	8.60656e-06	0	0.00990099	4.94456e-06	4.72511e-16	0	0.013506
	SFRP2	0.0155654	7.6894e-13	4.85461e-06	0	0.00990099	2.70718e-06	1.62332e-12	0	0.0140088		SULF1	0.0200268	0	4.90402e-06	0	0.00990099	2.69765e-06	0	0	0.0127848		UNC5B	0.023019	1.9984e-15	8.60656e-06	0	0.00990099	4.72167e-06	4.21885e-15	0	0.013506
	FLT1	0.0155401	8.35221e-13	4.85461e-06	0	0.00990099	2.21715e-06	1.74936e-12	0	0.0140088		IGFBP4	0.0197272	0	4.90402e-06	0	0.00990099	2.64589e-06	0	0	0.0127848		PDGFD	0.0228714	2.9976e-15	8.60656e-06	0	0.00990099	4.60535e-06	6.27844e-15	0	0.013506
	CTNNA3	0.0151358	3.07676e-12	4.85461e-06	0	0.00990099	2.82163e-06	6.39389e-12	0	0.0140088		CDH4	0.0191208	0	4.90402e-06	0	0.00990099	3.27109e-06	0	0	0.0127848		SDK1	0.0226926	4.77396e-15	8.60656e-06	0	0.00990099	4.045e-06	9.92088e-15	0	0.013506
	LRRK1	0.014773	9.63674e-12	4.85461e-06	0	0.00990099	2.73153e-06	1.98711e-11	0	0.0140088		RFTN1	0.0188641	0	4.90402e-06	0	0.00990099	2.99877e-06	0	0	0.0127848		RFTN1	0.0226279	5.77316e-15	8.60656e-06	0	0.00990099	3.71075e-06	1.19043e-14	0	0.013506
	CNDP1	0.0146901	1.2464e-11	4.85461e-06	0	0.00990099	2.04036e-06	2.55033e-11	0	0.0140088		THSD4	0.0179442	2.22045e-16	4.90402e-06	0	0.00990099	2.91441e-06	4.54337e-16	0	0.0127848		SLC24A3	0.0219447	3.475e-14	8.60656e-06	0	0.00990099	4.58885e-06	7.11038e-14	0	0.013506
	CDK1	0.0137238	2.25583e-10	4.85461e-06	0	0.00990099	2.37588e-06	4.58054e-10	0	0.0140088		PCSK6	0.0174558	1.55431e-15	4.90402e-06	0	0.00990099	2.74197e-06	3.15608e-15	0	0.0127848		FGFR3	0.021769	5.4734e-14	8.60656e-06	0	0.00990099	4.27396e-06	1.11139e-13	0	0.013506
	PCNA	0.0134586	4.83193e-10	4.85461e-06	0	0.00990099	1.90985e-06	9.73708e-10	0	0.0140088		STK32B	0.0171252	4.996e-15	4.90402e-06	0	0.00990099	2.20482e-06	1.00677e-14	0	0.0127848		RNF144B	0.0210753	3.17968e-13	8.60656e-06	0	0.00990099	6.14126e-06	6.40753e-13	0	0.013506
	ITGA8	0.0127779	3.20127e-09	4.85461e-06	1.11022e-16	0.00990099	2.51286e-06	6.40255e-09	2.20388e-16	0.0140088		FGFR3	0.016962	8.88178e-15	4.90402e-06	0	0.00990099	2.29121e-06	1.77636e-14	0	0.0127848		KLRB1	0.020322	2.02005e-12	8.60656e-06	0	0.00990099	3.24751e-06	4.0401e-12	0	0.013506
	GJA1	0.0127642	3.32176e-09	4.85461e-06	6.56142e-14	0.00990099	2.86789e-06	6.59395e-09	1.28334e-13	0.0140088		LRRK1	0.016849	1.32117e-14	4.90402e-06	0	0.00990099	3.5827e-06	2.62261e-14	0	0.0127848		GJA1	0.0202904	2.17948e-12	8.60656e-06	0	0.00990099	4.98625e-06	4.32643e-12	0	0.013506
	TGFBI	0.0126301	4.7664e-09	4.85461e-06	0	0.00990099	1.97579e-06	9.39158e-09	0	0.0140088		TACR1	0.0166719	2.44249e-14	4.90402e-06	0	0.00990099	2.76627e-06	4.81261e-14	0	0.0127848		SLC17A6	0.0194378	1.62917e-11	8.60656e-06	0	0.00990099	3.96769e-06	3.21008e-11	0	0.013506
	PSEN1	0.0118196	3.91535e-08	4.85461e-06	2.23199e-12	0.00990099	3.03976e-06	7.65797e-08	4.27129e-12	0.0140088		CD163	0.0161156	1.62204e-13	4.90402e-06	0	0.00990099	2.21502e-06	3.17251e-13	0	0.0127848		ADAMTS16	0.0192578	2.46485e-11	8.60656e-06	0	0.00990099	3.82733e-06	4.82096e-11	0	0.013506
	TREM2	0.0115003	8.65804e-08	4.85461e-06	3.43059e-14	0.00990099	2.30911e-06	1.68105e-07	6.75953e-14	0.0140088		UNC5B	0.0156118	8.5465e-13	4.90402e-06	0	0.00990099	2.46795e-06	1.65939e-12	0	0.0127848		FILIP1	0.018856	6.13076e-11	8.60656e-06	0	0.00990099	4.10674e-06	1.19035e-10	0	0.013506
	S100A4	0.0111037	2.2551e-07	4.85461e-06	1.47304e-12	0.00990099	2.44106e-06	4.34679e-07	2.86007e-12	0.0140088		RIT2	0.0154614	1.38989e-12	4.90402e-06	0	0.00990099	2.56623e-06	2.67906e-12	0	0.0127848		PTPRC	0.0183149	2.03088e-10	8.60656e-06	0	0.00990099	4.5088e-06	3.91459e-10	0	0.013506
	PDGFRA	0.0109818	3.00763e-07	4.85461e-06	1.99007e-12	0.00990099	2.41744e-06	5.7556e-07	3.83594e-12	0.0140088		ZDHHC23	0.0154562	1.41342e-12	4.90402e-06	0	0.00990099	2.12739e-06	2.70483e-12	0	0.0127848		MAL	0.0179298	4.6678e-10	8.60656e-06	0	0.00990099	2.72416e-06	8.93261e-10	0	0.013506
	LYVE1	0.0100704	2.35767e-06	4.85461e-06	9.84898e-10	0.00990099	2.82671e-06	4.47958e-06	1.85803e-09	0.0140088		TMEM132C	0.0149208	7.68641e-12	4.90402e-06	0	0.00990099	2.93175e-06	1.46042e-11	0	0.0127848		PSENEN	0.0178401	5.65333e-10	8.60656e-06	0	0.00990099	4.5128e-06	1.07413e-09	0	0.013506
	ITGB2	0.00986171	3.69103e-06	4.85461e-06	4.93085e-09	0.00990099	2.94658e-06	6.96323e-06	9.04556e-09	0.0140088		S100A4	0.0145616	2.31919e-11	4.90402e-06	0	0.00990099	2.35196e-06	4.37521e-11	0	0.0127848		PCSK6	0.0177781	6.44889e-10	8.60656e-06	2.22045e-16	0.00990099	4.84087e-06	1.2166e-09	4.04547e-16	0.013506
	GNLY	0.00983434	3.91206e-06	4.85461e-06	1.40265e-07	0.00990099	3.65959e-06	7.32823e-06	2.47089e-07	0.0140088		SLC17A6	0.0135612	4.38349e-10	4.90402e-06	0	0.00990099	2.4637e-06	8.21132e-10	0	0.0127848		CDH1	0.0165083	8.71176e-09	8.60656e-06	0	0.00990099	3.38281e-06	1.63192e-08	0	0.013506
	TP53	0.00975751	4.60209e-06	4.85461e-06	4.39496e-10	0.00990099	2.65715e-06	8.56054e-06	8.35042e-10	0.0140088		CHODL	0.0135261	4.84204e-10	4.90402e-06	0	0.00990099	2.00655e-06	9.00686e-10	0	0.0127848		LRRK1	0.0162758	1.37564e-08	8.60656e-06	0	0.00990099	3.36305e-06	2.55887e-08	0	0.013506
	POSTN	0.0093208	1.13331e-05	4.85461e-06	2.43165e-09	0.00990099	2.47226e-06	2.09347e-05	4.55507e-09	0.0140088		CORO1A	0.0134824	5.47875e-10	4.90402e-06	0	0.00990099	2.09856e-06	1.01205e-09	0	0.0127848		SFRP2	0.0161701	1.68983e-08	8.60656e-06	1.6015e-12	0.00990099	5.12356e-06	3.12149e-08	2.80262e-12	0.013506
	CD3G	0.00919794	1.45048e-05	4.85461e-06	5.59415e-08	0.00990099	2.9365e-06	2.66087e-05	1.00543e-07	0.0140088		ITGA8	0.0134321	6.31438e-10	4.90402e-06	0	0.00990099	2.29461e-06	1.15836e-09	0	0.0127848		GPNMB	0.0160104	2.30022e-08	8.60656e-06	0	0.00990099	3.45495e-06	4.21971e-08	0	0.013506
	TGFB2	0.00884146	2.91841e-05	4.85461e-06	2.61039e-09	0.00990099	2.31541e-06	5.31709e-05	4.85569e-09	0.0140088		MKI67	0.0132005	1.20462e-09	4.90402e-06	1.11022e-16	0.00990099	2.51335e-06	2.19473e-09	1.98201e-16	0.0127848		ANKRD18A	0.0157006	4.14969e-08	8.60656e-06	0	0.00990099	3.74679e-06	7.56039e-08	0	0.013506
	VCAN	0.00861667	4.4775e-05	4.85461e-06	1.58691e-07	0.00990099	2.78359e-06	8.10215e-05	2.77709e-07	0.0140088		FILIP1	0.0131306	1.46095e-09	4.90402e-06	8.88178e-16	0.00990099	2.64025e-06	2.64362e-09	1.56461e-15	0.0127848		HTR2C	0.0156635	4.45009e-08	8.60656e-06	1.43996e-13	0.00990099	4.5934e-06	8.05255e-08	2.58803e-13	0.013506
	RGS10	0.00857815	4.81349e-05	4.85461e-06	4.53903e-08	0.00990099	2.58272e-06	8.65127e-05	8.21349e-08	0.0140088		LRRK2	0.013072	1.71613e-09	4.90402e-06	0	0.00990099	2.38759e-06	3.08439e-09	0	0.0127848		CTSH	0.0153069	8.64708e-08	8.60656e-06	0	0.00990099	3.2565e-06	1.55414e-07	0	0.013506
	ANK1	0.00835538	7.27287e-05	4.85461e-06	2.18103e-07	0.00990099	2.80991e-06	0.000129838	3.79186e-07	0.0140088		SLC24A3	0.0129882	2.1575e-09	4.90402e-06	4.55191e-15	0.00990099	2.95504e-06	3.85164e-09	7.91379e-15	0.0127848		THSD4	0.0152529	9.55046e-08	8.60656e-06	5.67758e-11	0.00990099	5.51862e-06	1.70498e-07	9.58511e-11	0.013506
	CTSH	0.00828366	8.28923e-05	4.85461e-06	3.02374e-07	0.00990099	2.62428e-06	0.000146996	5.18913e-07	0.0140088		ADRA1A	0.0126487	5.37993e-09	4.90402e-06	5.55112e-16	0.00990099	2.52256e-06	9.5404e-09	9.84398e-16	0.0127848		ALK	0.015228	9.99673e-08	8.60656e-06	5.69341e-11	0.00990099	5.67764e-06	1.77275e-07	9.58511e-11	0.013506
	ADAMTS16	0.00823492	9.05464e-05	4.85461e-06	4.22528e-08	0.00990099	2.45706e-06	0.000159506	7.69811e-08	0.0140088		PTPRC	0.0123503	1.17804e-08	4.90402e-06	0	0.00990099	2.147e-06	2.07522e-08	0	0.0127848		ITGB2	0.0148066	2.14329e-07	8.60656e-06	3.608e-12	0.00990099	4.67599e-06	3.7756e-07	6.27274e-12	0.013506
	TTYH1	0.00783591	0.000183368	4.85461e-06	2.63201e-06	0.00990099	2.92234e-06	0.000320894	4.26899e-06	0.0140088		TGFB1	0.011909	3.63627e-08	4.90402e-06	0	0.00990099	1.96553e-06	6.36347e-08	0	0.0127848		SULF1	0.0148009	2.16533e-07	8.60656e-06	6.62693e-11	0.00990099	5.01659e-06	3.78933e-07	1.10866e-10	0.013506
	ITGAM	0.00774396	0.000214799	4.85461e-06	4.39601e-06	0.019802	2.95914e-06	0.000373442	6.96035e-06	0.026469		NPY1R	0.0116691	6.60304e-08	4.90402e-06	5.11887e-10	0.00990099	3.59391e-06	1.14798e-07	8.3535e-10	0.0127848		HILPDA	0.0147961	2.18391e-07	8.60656e-06	5.11302e-12	0.00990099	4.62255e-06	3.79687e-07	8.83158e-12	0.013506
	LOX	0.00770038	0.000231393	4.85461e-06	9.8223e-07	0.00990099	2.77257e-06	0.000399679	1.65363e-06	0.0140088		SERPINA3	0.0115268	9.35538e-08	4.90402e-06	3.9968e-15	0.00990099	2.23317e-06	1.61593e-07	6.99441e-15	0.0127848		CD48	0.0144504	4.02132e-07	8.60656e-06	2.10831e-13	0.00990099	4.10129e-06	6.94592e-07	3.73874e-13	0.013506
	RNF144B	0.00765025	0.000251958	4.85461e-06	3.17885e-07	0.00990099	2.35144e-06	0.000432392	5.42034e-07	0.0140088		CLDN11	0.0113538	1.42151e-07	4.90402e-06	1.81767e-11	0.00990099	2.90647e-06	2.43949e-07	3.07962e-11	0.0127848		CNTNAP3B	0.0144349	4.13091e-07	8.60656e-06	1.90625e-13	0.00990099	4.00899e-06	7.08918e-07	3.40311e-13	0.013506
	TOP2A	0.00763276	0.000259521	4.85461e-06	4.84422e-09	0.00990099	1.87634e-06	0.000442517	8.94836e-09	0.0140088		TMIGD3	0.011234	1.89223e-07	4.90402e-06	4.07192e-09	0.00990099	4.03955e-06	3.22649e-07	6.4472e-09	0.0127848		S100A4	0.0144184	4.25178e-07	8.60656e-06	1.02264e-11	0.00990099	4.71049e-06	7.24984e-07	1.75498e-11	0.013506
	NPY1R	0.00756324	0.000291739	4.85461e-06	6.11701e-07	0.00990099	2.4048e-06	0.000494285	1.03638e-06	0.0140088		CEMIP2	0.0109219	3.9355e-07	4.90402e-06	5.92705e-10	0.00990099	3.1349e-06	6.66779e-07	9.49757e-10	0.0127848		NRP1	0.0137151	1.40876e-06	8.60656e-06	3.98139e-10	0.00990099	4.98612e-06	2.38682e-06	6.53735e-10	0.013506
	CENPF	0.00746646	0.000342824	4.85461e-06	8.28621e-08	0.00990099	2.12064e-06	0.00057716	1.46942e-07	0.0140088		RGS16	0.0107384	5.99928e-07	4.90402e-06	4.30882e-10	0.00990099	2.9417e-06	1.01e-06	7.07498e-10	0.0127848		ELOVL2	0.0137035	1.43602e-06	8.60656e-06	6.82454e-13	0.00990099	4.01065e-06	2.4176e-06	1.2022e-12	0.013506
	FCGR1A	0.00740459	0.000379716	4.85461e-06	6.64662e-06	0.00990099	2.94165e-06	0.000635249	1.04615e-05	0.0140088		SNCG	0.0106359	7.56955e-07	4.90402e-06	1.02292e-09	0.00990099	3.13673e-06	1.26635e-06	1.62932e-09	0.0127848		ARHGAP24	0.0136278	1.62809e-06	8.60656e-06	1.36872e-11	0.00990099	3.92419e-06	2.72371e-06	2.33384e-11	0.013506
	SNTB2	0.00736292	0.000406604	4.85461e-06	2.53822e-07	0.00990099	2.23777e-06	0.000675979	4.3842e-07	0.0140088		CALCRL	0.0104398	1.17428e-06	4.90402e-06	6.5223e-09	0.00990099	3.24331e-06	1.95225e-06	1.02659e-08	0.0127848		TACR1	0.012852	5.6808e-06	8.60656e-06	3.37785e-10	0.00990099	4.46818e-06	9.44434e-06	5.58079e-10	0.013506
	AIF1	0.00723468	0.000500837	4.85461e-06	1.97403e-06	0.00990099	2.49458e-06	0.000827469	3.28182e-06	0.0140088		VIP	0.0103343	1.48258e-06	4.90402e-06	5.5841e-10	0.00990099	3.01634e-06	2.44947e-06	9.05713e-10	0.0127848		CD3G	0.0128338	5.8444e-06	8.60656e-06	6.80567e-14	0.00990099	3.10112e-06	9.65597e-06	1.2315e-13	0.013506
	PSENEN	0.00717547	0.000550835	4.85461e-06	2.17403e-06	0.00990099	2.54792e-06	0.000904457	3.59188e-06	0.0140088		ANKRD18A	0.0102252	1.88263e-06	4.90402e-06	1.09801e-13	0.00990099	1.94275e-06	3.09124e-06	1.89656e-13	0.0127848		ITGAM	0.0123389	1.25111e-05	8.60656e-06	2.56164e-09	0.00990099	4.40578e-06	2.05429e-05	4.18034e-09	0.013506
	NNAT	0.00710156	0.000619733	4.85461e-06	1.32479e-05	0.00990099	2.87596e-06	0.00101134	2.0729e-05	0.0140088		RNASET2	0.0102157	1.92202e-06	4.90402e-06	1.13844e-10	0.00990099	2.51884e-06	3.13655e-06	1.91661e-10	0.0127848		CNDP1	0.0116006	3.70157e-05	8.60656e-06	2.05341e-10	0.00990099	3.67488e-06	6.0406e-05	3.41379e-10	0.013506
	GZMA	0.00703424	0.000689326	4.85461e-06	4.09941e-06	0.00990099	2.44865e-06	0.00111805	6.5296e-06	0.0140088		RNF144B	0.0101256	2.33656e-06	4.90402e-06	5.4714e-12	0.00990099	2.30902e-06	3.78979e-06	9.38963e-12	0.0127848		CALCRL	0.0113586	5.21292e-05	8.60656e-06	1.25559e-08	0.00990099	4.40985e-06	8.45509e-05	2.03651e-08	0.013506
	CTSS	0.00702554	0.000698826	4.85461e-06	2.72622e-06	0.00990099	2.44546e-06	0.00112659	4.39501e-06	0.0140088		ST18	0.00997049	3.25799e-06	4.90402e-06	2.29624e-08	0.00990099	3.21683e-06	5.25228e-06	3.57193e-08	0.0127848		MGST1	0.0108378	0.000106556	8.60656e-06	3.44005e-07	0.00990099	4.66928e-06	0.000171781	5.47935e-07	0.013506
	STXBP2	0.0069755	0.000755861	4.85461e-06	7.96942e-08	0.00990099	1.87738e-06	0.0012112	1.42273e-07	0.0140088		TREM2	0.0098848	3.9069e-06	4.90402e-06	6.45395e-12	0.00990099	2.00344e-06	6.26046e-06	1.10048e-11	0.0127848		OLIG1	0.0107873	0.000114034	8.60656e-06	2.46413e-07	0.00990099	4.44602e-06	0.00018273	3.94855e-07	0.013506
	ANKRD18A	0.00691489	0.000830666	4.85461e-06	2.80539e-06	0.00990099	2.47022e-06	0.00132092	4.49538e-06	0.0140088		CD86	0.00974914	5.19334e-06	4.90402e-06	1.59305e-10	0.00990099	2.44252e-06	8.27202e-06	2.6651e-10	0.0127848		ADRA1A	0.0103056	0.000214549	8.60656e-06	5.39646e-07	0.00990099	4.68152e-06	0.000341736	8.49384e-07	0.013506
	STK32B	0.0069121	0.000834265	4.85461e-06	4.99456e-05	0.00990099	3.19507e-06	0.00132092	7.63536e-05	0.0140088		GNLY	0.00968848	5.8914e-06	4.90402e-06	3.73247e-10	0.00990099	2.53172e-06	9.32805e-06	6.16669e-10	0.0127848		HTR2A	0.0100479	0.000297737	8.60656e-06	5.71282e-08	0.00990099	3.71733e-06	0.000471417	9.20976e-08	0.013506
	CD86	0.00676576	0.00104465	4.85461e-06	1.47803e-06	0.00990099	2.16566e-06	0.00164425	2.47267e-06	0.0140088		ATP2C2	0.00922705	1.50173e-05	4.90402e-06	2.20507e-08	0.00990099	2.72636e-06	2.36367e-05	3.45029e-08	0.0127848		ANK1	0.00994948	0.000336769	8.60656e-06	1.36596e-05	0.00990099	5.34775e-06	0.000530062	2.02987e-05	0.013506
	CCNB2	0.00670956	0.00113765	4.85461e-06	2.32686e-06	0.00990099	2.21875e-06	0.00178009	3.82065e-06	0.0140088		CCL4	0.00895526	2.55571e-05	4.90402e-06	5.75378e-10	0.00990099	2.18083e-06	3.99894e-05	9.27578e-10	0.0127848		ST18	0.00980559	0.000402479	8.60656e-06	1.95706e-05	0.00990099	5.32498e-06	0.000629762	2.8921e-05	0.013506
	LHX6	0.0065059	0.00154172	4.85461e-06	2.02035e-05	0.00990099	2.64936e-06	0.00239823	3.14277e-05	0.0140088		CAPG	0.00869253	4.21509e-05	4.90402e-06	1.68835e-06	0.00990099	3.47782e-06	6.55681e-05	2.46758e-06	0.0127848		ABCC9	0.00977509	0.000417856	8.60656e-06	4.81399e-07	0.00990099	3.96869e-06	0.000649999	7.62216e-07	0.013506
	KLRB1	0.00643953	0.00169934	4.85461e-06	5.20759e-05	0.019802	2.86564e-06	0.00262527	7.91553e-05	0.026469		THSD7B	0.00833081	8.21201e-05	4.90402e-06	4.24584e-06	0.00990099	3.23797e-06	0.000127	6.138e-06	0.0127848		TMEM132C	0.0097619	0.000424677	8.60656e-06	1.09003e-06	0.019802	4.52846e-06	0.000656768	1.68575e-06	0.0258202
	PECAM1	0.00643628	0.00170741	4.85461e-06	2.45466e-05	0.00990099	2.53046e-06	0.00262527	3.79617e-05	0.0140088		WIF1	0.00825506	9.41263e-05	4.90402e-06	4.08549e-07	0.00990099	2.65095e-06	0.000144726	6.20994e-07	0.0127848		FLT1	0.00973477	0.000439022	8.60656e-06	2.2591e-06	0.00990099	4.25792e-06	0.000675027	3.41432e-06	0.013506
	CD2	0.00635998	0.00190751	4.85461e-06	0.000139455	0.00990099	3.11879e-06	0.00291607	0.000208399	0.0140088		ERBB3	0.00807181	0.00013034	4.90402e-06	5.08601e-07	0.00990099	2.55792e-06	0.000199255	7.64339e-07	0.0127848		LRRK2	0.00964053	0.000492426	8.60656e-06	6.94126e-05	0.00990099	5.90714e-06	0.000752789	0.000100895	0.013506
	HHATL	0.00609506	0.00277856	4.85461e-06	5.7152e-05	0.00990099	2.48992e-06	0.00422341	8.63775e-05	0.0140088		ABCC9	0.00798815	0.000150899	4.90402e-06	3.04448e-10	0.00990099	1.7137e-06	0.000229366	5.06144e-10	0.0127848		P2RY13	0.00941445	0.000645985	8.60656e-06	1.50841e-06	0.00990099	4.07669e-06	0.000981898	2.31929e-06	0.013506
	CDH6	0.00568319	0.0048563	4.85461e-06	0.000175336	0.00990099	2.52911e-06	0.00733964	0.000259107	0.0140088		ITGAX	0.00793409	0.000165757	4.90402e-06	4.61958e-07	0.00990099	2.46634e-06	0.000250518	6.98186e-07	0.0127848		EGFR	0.0092616	0.000773674	8.60656e-06	1.86993e-06	0.00990099	4.32568e-06	0.0011693	2.8423e-06	0.013506
	NKG7	0.00558257	0.00553897	4.85461e-06	0.00042489	0.019802	2.87863e-06	0.00832411	0.000617599	0.026469		TGFBI	0.00780983	0.000205256	4.90402e-06	1.23918e-06	0.00990099	2.62011e-06	0.000308464	1.83123e-06	0.0127848		CD83	0.0092205	0.000811772	8.60656e-06	2.0929e-05	0.00990099	5.24816e-06	0.00121995	3.07575e-05	0.013506
	HTR2A	0.00553984	0.00585382	4.85461e-06	0.000114939	0.00990099	2.33946e-06	0.00874785	0.000172733	0.0140088		FLT1	0.00741591	0.000396325	4.90402e-06	3.08865e-07	0.00990099	2.18807e-06	0.000592261	4.72174e-07	0.0127848		GZMA	0.00911701	0.000915465	8.60656e-06	2.64864e-05	0.00990099	5.20726e-06	0.00136805	3.87109e-05	0.013506
	NXPH2	0.00540635	0.00694201	4.85461e-06	2.37669e-06	0.00990099	1.5763e-06	0.0103161	3.87852e-06	0.0140088		CSPG4	0.00722484	0.000539518	4.90402e-06	5.20385e-07	0.00990099	2.1392e-06	0.000801742	7.77654e-07	0.0127848		OLIG2	0.00889909	0.00117472	8.60656e-06	7.99446e-07	0.00990099	3.67085e-06	0.00174568	1.2509e-06	0.013506
	FASLG	0.00538267	0.00715268	4.85461e-06	0.000633907	0.019802	2.82119e-06	0.0105701	0.000916409	0.026469		CTSH	0.00718749	0.000572579	4.90402e-06	1.02029e-05	0.00990099	2.92011e-06	0.000846145	1.45132e-05	0.0127848		ERMN	0.0088897	0.00118727	8.60656e-06	1.66127e-06	0.00990099	3.66322e-06	0.00175453	2.53965e-06	0.013506
	KLK6	0.00534716	0.00747916	4.85461e-06	0.00126698	0.00990099	2.80304e-06	0.0109915	0.00178316	0.0140088		CRHBP	0.0071257	0.000631406	4.90402e-06	1.37992e-07	0.00990099	1.84497e-06	0.000927923	2.13406e-07	0.0127848		ADAMTS12	0.00833059	0.00219765	8.60656e-06	1.06849e-06	0.00990099	3.34178e-06	0.0032297	1.6621e-06	0.013506
	IGFBP4	0.00520596	0.00891091	4.85461e-06	2.90168e-05	0.00990099	1.70167e-06	0.0130236	4.46155e-05	0.0140088		GZMA	0.00710511	0.000652218	4.90402e-06	1.34953e-06	0.00990099	2.2062e-06	0.000953242	1.98329e-06	0.0127848		TSHZ2	0.00824216	0.00241499	8.60656e-06	1.18232e-05	0.00990099	4.01716e-06	0.00352959	1.76684e-05	0.013506
	PDGFD	0.00504885	0.010781	4.85461e-06	0.00113725	0.00990099	2.70874e-06	0.0156707	0.00160909	0.0140088		MGST1	0.00705459	0.000705998	4.90402e-06	4.54511e-06	0.00990099	2.514e-06	0.0010262	6.53513e-06	0.0127848		LY86	0.00802149	0.00304458	8.60656e-06	0.00109416	0.019802	6.5665e-06	0.00442546	0.00150801	0.0258202
	SPI1	0.00498241	0.0116696	4.85461e-06	0.00200362	0.019802	3.08165e-06	0.0168701	0.00279038	0.026469		LY86	0.00698132	0.000791282	4.90402e-06	9.6744e-05	0.00990099	3.09115e-06	0.00114392	0.000131969	0.0127848		STXBP2	0.00769047	0.00426789	8.60656e-06	0.000210369	0.00990099	5.26022e-06	0.00616989	0.00030085	0.013506
	MGST1	0.00489163	0.0129857	4.85461e-06	0.0018303	0.019802	2.71014e-06	0.0186714	0.00256241	0.026469		SLC26A4	0.00693526	0.000849654	4.90402e-06	3.2962e-05	0.00990099	3.04697e-06	0.00122166	4.61469e-05	0.0127848		FCER1G	0.0075872	0.00473082	8.60656e-06	0.000431918	0.00990099	4.87156e-06	0.00680215	0.000607885	0.013506
	ABCC9	0.00478477	0.0146978	4.85461e-06	0.000376545	0.00990099	2.14027e-06	0.0210195	0.000550335	0.0140088		CEMIP	0.00668023	0.00125084	4.90402e-06	4.91115e-06	0.00990099	2.38548e-06	0.00178884	7.02348e-06	0.0127848		PSEN1	0.00740181	0.00567535	8.60656e-06	0.000780873	0.00990099	5.66876e-06	0.00807914	0.0010875	0.013506
	MEPE	0.00475258	0.0152502	4.85461e-06	0.000921911	0.00990099	2.50139e-06	0.0216928	0.00131843	0.0140088		PSENEN	0.00666532	0.00127896	4.90402e-06	1.62074e-05	0.00990099	2.56445e-06	0.00181926	2.29318e-05	0.0127848		WIF1	0.00740102	0.00567969	8.60656e-06	9.90799e-05	0.00990099	3.99836e-06	0.00807914	0.000142461	0.013506
	PTPRC	0.00455154	0.0191195	4.85461e-06	0.0127186	0.039604	3.39701e-06	0.027052	0.0167482	0.050892		SPI1	0.0066089	0.00139066	4.90402e-06	9.31941e-07	0.00990099	2.18935e-06	0.00196764	1.3849e-06	0.0127848		NXPH2	0.00713677	0.00731583	8.60656e-06	9.54398e-05	0.00990099	3.78223e-06	0.0103511	0.000137973	0.013506
	CDH1	0.00452444	0.0197	4.85461e-06	0.000272791	0.00990099	1.76477e-06	0.027726	0.000400897	0.0140088		HTR2A	0.00650379	0.0016228	4.90402e-06	3.80616e-06	0.00990099	2.12092e-06	0.00228395	5.53246e-06	0.0127848		RGS16	0.00712825	0.00737486	8.60656e-06	0.000475171	0.00990099	4.48444e-06	0.0103794	0.000665239	0.013506
	RXFP1	0.00446237	0.0210864	4.85461e-06	0.000155138	0.019802	1.56285e-06	0.0295209	0.00023054	0.026469		FCGR3A	0.00644923	0.00175676	4.90402e-06	3.04771e-07	0.00990099	1.70721e-06	0.00245946	4.68608e-07	0.0127848		TESPA1	0.00702711	0.00810861	8.60656e-06	0.000421667	0.00990099	4.47529e-06	0.011352	0.000596614	0.013506
	HES1	0.0044021	0.0225104	4.85461e-06	0.0011118	0.00990099	2.25615e-06	0.0313495	0.0015815	0.0140088		KLRB1	0.00634744	0.00203386	4.90402e-06	3.45495e-05	0.019802	2.60567e-06	0.0028325	4.81161e-05	0.0248459		TREM2	0.0069592	0.00863654	8.60656e-06	0.000286398	0.00990099	3.755e-06	0.0120278	0.00040739	0.013506
	HLA-DMB	0.00432424	0.0244697	4.85461e-06	0.00426795	0.00990099	2.47764e-06	0.0339007	0.00585194	0.0140088		ZBBX	0.00621781	0.002444	4.90402e-06	8.89528e-05	0.019802	2.77427e-06	0.00338596	0.000121966	0.0248459		KLF2	0.00694649	0.00873867	8.60656e-06	0.000993906	0.029703	4.66453e-06	0.0121067	0.00137697	0.0372688
	CX3CR1	0.00426799	0.0259722	4.85461e-06	0.00315361	0.00990099	2.43646e-06	0.0357959	0.00436907	0.0140088		CYTIP	0.00620603	0.00248475	4.90402e-06	0.000894673	0.00990099	3.57821e-06	0.00342457	0.00116658	0.0127848		CHODL	0.00693842	0.008804	8.60656e-06	1.02388e-05	0.00990099	2.82646e-06	0.012134	1.53872e-05	0.013506
	LY86	0.00422087	0.0272899	4.85461e-06	0.00732958	0.019802	2.72159e-06	0.0374181	0.00984681	0.026469		POSTN	0.00616636	0.00262655	4.90402e-06	3.78427e-05	0.00990099	2.50067e-06	0.00360136	5.24279e-05	0.0127848		RNASET2	0.00645415	0.0135982	8.60656e-06	0.00393513	0.019802	5.26571e-06	0.0186449	0.00513111	0.0258202
	FCER1G	0.00420928	0.0276223	4.85461e-06	0.00374064	0.00990099	2.14815e-06	0.0376796	0.0051555	0.0140088		CDH6	0.00615901	0.00265362	4.90402e-06	0.000306231	0.00990099	3.12031e-06	0.0036198	0.000409333	0.0127848		HLA-DMB	0.00644467	0.013711	8.60656e-06	0.00266735	0.029703	4.87284e-06	0.0187032	0.0035654	0.0372688
	CCL5	0.00409607	0.0310513	4.85461e-06	0.00459249	0.039604	2.50806e-06	0.042141	0.00626463	0.050892		RGS10	0.00614401	0.0027096	4.90402e-06	8.21012e-05	0.00990099	2.41702e-06	0.00367731	0.000113155	0.0127848		NPY1R	0.00639494	0.0143164	8.60656e-06	0.00186068	0.00990099	4.59765e-06	0.0194294	0.00251239	0.013506
	OPALIN	0.00392109	0.0370377	4.85461e-06	0.00625102	0.019802	2.44942e-06	0.0500103	0.00844046	0.026469		CD2	0.00608008	0.00296046	4.90402e-06	0.000106626	0.00990099	2.59568e-06	0.00399737	0.000144707	0.0127848		RXFP1	0.00630604	0.0154561	8.60656e-06	0.00135511	0.029703	4.59451e-06	0.0208697	0.00185804	0.0372688
	IDO1	0.00391052	0.0374277	4.85461e-06	0.0110239	0.039604	2.69267e-06	0.0502816	0.0146618	0.050892		CCL5	0.00574302	0.00466221	4.90402e-06	2.54252e-05	0.00990099	1.94752e-06	0.00626337	3.57836e-05	0.0127848		MEPE	0.0061334	0.0178928	8.60656e-06	0.00377548	0.019802	5.08266e-06	0.0240378	0.00499641	0.0258202
	GPNMB	0.00386148	0.0392809	4.85461e-06	0.00584128	0.019802	2.15057e-06	0.0525062	0.00792746	0.026469		NCSTN	0.00573373	0.00471955	4.90402e-06	0.000450774	0.00990099	2.79105e-06	0.00630854	0.000593593	0.0127848		CD36	0.00600417	0.0199248	8.60656e-06	0.0038221	0.00990099	5.01922e-06	0.0265014	0.00503306	0.013506
	CEMIP	0.00383344	0.0403736	4.85461e-06	0.00068945	0.00990099	1.70525e-06	0.0536969	0.000991317	0.0140088		PDGFRA	0.00552366	0.00619448	4.90402e-06	0.000315931	0.00990099	2.65097e-06	0.00823865	0.000420188	0.0127848		CRHBP	0.00600411	0.0199259	8.60656e-06	0.00173883	0.019802	4.22105e-06	0.0265014	0.00235984	0.0258202
	CNTNAP3B	0.00365213	0.0480483	4.85461e-06	0.0137016	0.029703	2.60539e-06	0.0635863	0.0179538	0.0393084		C1orf162	0.00528111	0.00839351	4.90402e-06	0.000231425	0.019802	2.44772e-06	0.0111078	0.000310905	0.0248459		RIT2	0.00598663	0.0202152	8.60656e-06	0.00277982	0.019802	4.98163e-06	0.0267524	0.00369716	0.0258202
	TGFB1	0.00337002	0.0622645	4.85461e-06	0.0126656	0.049505	2.14355e-06	0.0819918	0.0167482	0.0627063		MS4A6A	0.00508915	0.010593	4.90402e-06	0.000184387	0.00990099	2.22269e-06	0.0139492	0.000248969	0.0127848		MS4A6A	0.0057724	0.0240603	8.60656e-06	0.00243999	0.019802	4.10592e-06	0.0316834	0.00327796	0.0258202
	CCL4	0.00327129	0.0679508	4.85461e-06	0.0275288	0.049505	2.44385e-06	0.089039	0.0353751	0.0627063		P2RY12	0.00491801	0.0129611	4.90402e-06	0.00985312	0.039604	3.71994e-06	0.0169835	0.0121904	0.0476681		CCL4	0.00569854	0.025521	8.60656e-06	0.00151495	0.039604	3.89919e-06	0.0334414	0.00206655	0.0483241
	EYA4	0.00322706	0.0706244	4.85461e-06	0.0106728	0.039604	2.14809e-06	0.0920887	0.0142662	0.050892		ITGB2	0.00479165	0.0149916	4.90402e-06	0.00252698	0.019802	2.96644e-06	0.0195478	0.00327891	0.0248459		KLK6	0.00540016	0.0321989	8.60656e-06	0.00931466	0.019802	4.78943e-06	0.0419849	0.011855	0.0258202
	CSPG4	0.00319965	0.072322	4.85461e-06	0.0302212	0.019802	2.65749e-06	0.0938422	0.0386483	0.026469		ARHGAP24	0.00468107	0.016987	4.90402e-06	0.00265112	0.00990099	2.79543e-06	0.0220417	0.0034233	0.0127848		CCL5	0.0053397	0.0337143	8.60656e-06	0.063465	0.0891089	9.18555e-06	0.0437464	0.0750297	0.10261
	OLIG2	0.00316024	0.0748168	4.85461e-06	0.0254344	0.039604	2.39326e-06	0.0962776	0.0328425	0.050892		LOX	0.00449371	0.0208865	4.90402e-06	0.000318502	0.00990099	1.85297e-06	0.02697	0.0004215	0.0127848		NCSTN	0.00521832	0.0369338	8.60656e-06	0.00392791	0.00990099	3.89054e-06	0.0476912	0.00513111	0.013506
	ITGAX	0.00315859	0.0749228	4.85461e-06	0.018865	0.049505	2.34862e-06	0.0962776	0.0244785	0.0627063		OPALIN	0.00448094	0.021178	4.90402e-06	0.000497591	0.00990099	1.87355e-06	0.0272143	0.000652016	0.0127848		SNTB2	0.00500978	0.043049	8.60656e-06	0.0090542	0.039604	4.78616e-06	0.055319	0.0115789	0.0483241
	P2RY13	0.00305751	0.0816281	4.85461e-06	0.0343212	0.0594059	2.70318e-06	0.10439	0.0436815	0.0745376		PSEN1	0.00440534	0.022974	4.90402e-06	0.00316599	0.019802	2.31854e-06	0.0293802	0.00402944	0.0248459		GPR34	0.00485291	0.0481685	8.60656e-06	0.00694748	0.00990099	4.30665e-06	0.0613777	0.00897101	0.013506
	GPR34	0.00298555	0.0866711	4.85461e-06	0.0388004	0.0693069	2.77462e-06	0.110309	0.0491471	0.0853502		LYPD6	0.00430216	0.0256312	4.90402e-06	0.00557519	0.019802	2.90865e-06	0.0326215	0.00702844	0.0248459		ZBBX	0.00485125	0.0482253	8.60656e-06	0.0188935	0.029703	5.14527e-06	0.0613777	0.0233753	0.0372688
	RIT2	0.00290492	0.0925943	4.85461e-06	0.0486986	0.0693069	2.69163e-06	0.117286	0.0608161	0.0853502		HHATL	0.00415204	0.029953	4.90402e-06	0.00600374	0.00990099	2.59671e-06	0.0379405	0.00749763	0.0127848		C1orf162	0.00473603	0.0522908	8.60656e-06	0.0141143	0.029703	4.80211e-06	0.0659211	0.0177094	0.0372688
	CAPN3	0.00276146	0.103864	4.85461e-06	0.0572232	0.108911	3.10722e-06	0.13032	0.0711279	0.130497		STXBP2	0.00405183	0.0331615	4.90402e-06	0.00300146	0.00990099	2.3814e-06	0.0418055	0.00383841	0.0127848		NPFFR2	0.00462704	0.0563826	8.60656e-06	0.00497629	0.039604	3.40739e-06	0.0707442	0.00645704	0.0483241
	ZBBX	0.0025857	0.118987	4.85461e-06	0.0149882	0.029703	1.82943e-06	0.148594	0.0195434	0.0393084		HLA-DQA1	0.00394746	0.0367991	4.90402e-06	0.00289896	0.029703	1.98035e-06	0.0461684	0.00372523	0.0364101		LYVE1	0.00461688	0.0567767	8.60656e-06	0.00935982	0.029703	4.00519e-06	0.0709042	0.0118558	0.0372688
	LYPD6	0.002481	0.128702	4.85461e-06	0.0700485	0.0792079	2.62752e-06	0.159976	0.0866647	0.0970936		LHX6	0.00394278	0.0369694	4.90402e-06	0.00855357	0.029703	2.50451e-06	0.0461684	0.010632	0.0364101		CD86	0.00426841	0.071646	8.60656e-06	0.0155285	0.029703	3.74942e-06	0.0890553	0.0193018	0.0372688
	EGFR	0.00242107	0.134505	4.85461e-06	0.0711289	0.0891089	2.76739e-06	0.166411	0.087594	0.108729		OTOGL	0.00387844	0.0393791	4.90402e-06	0.00486422	0.029703	2.30609e-06	0.0489478	0.00616134	0.0364101		EYA4	0.00414507	0.0775718	8.60656e-06	0.0396407	0.039604	4.79772e-06	0.0959726	0.048148	0.0483241
	NES	0.00237197	0.13939	4.85461e-06	0.0461721	0.0594059	2.01313e-06	0.171656	0.0579329	0.0745376		CD36	0.0036836	0.0474641	4.90402e-06	0.021554	0.049505	3.15288e-06	0.0587231	0.0262999	0.0590507		TRIL	0.00412401	0.0786194	8.60656e-06	0.0139753	0.039604	3.50714e-06	0.0968183	0.0176181	0.0483241
	CD36	0.0020799	0.170928	4.85461e-06	0.0815296	0.108911	2.2719e-06	0.208564	0.0995558	0.130497		LYVE1	0.00329354	0.0676119	4.90402e-06	0.0056922	0.00990099	2.112e-06	0.0832629	0.0071421	0.0127848		SERPINA3	0.00403326	0.0832582	8.60656e-06	0.0154997	0.049505	3.89853e-06	0.102058	0.0193018	0.0595851
	CCNA1	0.0020606	0.173161	4.85461e-06	0.12814	0.148515	2.82167e-06	0.210324	0.153661	0.174031		GPNMB	0.00309526	0.080118	4.90402e-06	0.0598793	0.0891089	3.18476e-06	0.0982092	0.0701669	0.10396		LHX6	0.00397082	0.0865674	8.60656e-06	0.0261327	0.049505	4.54806e-06	0.105628	0.0321819	0.0595851
	TESPA1	0.00193656	0.187958	4.85461e-06	0.0821774	0.0693069	2.02068e-06	0.227259	0.0998136	0.0853502		LYPD6B	0.00308227	0.0809946	4.90402e-06	0.0242376	0.039604	2.53184e-06	0.0988282	0.0293054	0.0476681		AIF1	0.00367221	0.10376	8.60656e-06	0.0271469	0.039604	4.34424e-06	0.126028	0.0332768	0.0483241
	IGFBP5	0.00188035	0.194913	4.85461e-06	0.112094	0.128713	2.40463e-06	0.234601	0.135532	0.153532		ITGAM	0.00305882	0.0825958	4.90402e-06	0.0193273	0.039604	2.30444e-06	0.100322	0.0236915	0.0476681		PSEN2	0.00352031	0.113401	8.60656e-06	0.0330365	0.0693069	4.04024e-06	0.137112	0.0403106	0.080505
	BCAN	0.00177044	0.208955	4.85461e-06	0.15673	0.178218	3.08039e-06	0.250369	0.18447	0.202589		PSEN2	0.00299565	0.0870267	4.90402e-06	0.0224513	0.049505	2.16472e-06	0.105223	0.0272696	0.0590507		OPALIN	0.00350626	0.114324	8.60656e-06	0.0604979	0.0891089	4.46361e-06	0.137603	0.0721634	0.10261
	CD52	0.00169485	0.21895	4.85461e-06	0.177948	0.148515	3.37552e-06	0.260003	0.20491	0.174031		IDO1	0.00289925	0.0941266	4.90402e-06	0.0292231	0.039604	2.39486e-06	0.113293	0.0351735	0.0476681		TGFB2	0.00345668	0.117624	8.60656e-06	0.0552313	0.0594059	3.71778e-06	0.140937	0.066178	0.0705446
	CDH4	0.00165227	0.224699	4.85461e-06	0.153159	0.188119	2.75218e-06	0.265644	0.181876	0.211138		TPH2	0.00282873	0.099585	4.90402e-06	0.0307536	0.0594059	2.25043e-06	0.119323	0.0368489	0.070231		VIP	0.00337357	0.123306	8.60656e-06	0.0866184	0.128713	4.05243e-06	0.147082	0.1015	0.143856
	SORCS1	0.0015281	0.241944	4.85461e-06	0.163639	0.158416	2.55489e-06	0.281538	0.190631	0.183211		NXPH2	0.00270552	0.10967	4.90402e-06	0.0785045	0.118812	2.75759e-06	0.130234	0.0915885	0.135639		OTOGL	0.00330834	0.127898	8.60656e-06	0.0460131	0.0693069	4.32071e-06	0.151651	0.0553823	0.080505
	MYO16	0.00139006	0.261928	4.85461e-06	0.164115	0.148515	2.43724e-06	0.301615	0.190631	0.174031		EYA4	0.0026952	0.110548	4.90402e-06	0.0188533	0.029703	1.6147e-06	0.130692	0.0232175	0.0364101		LYPD6	0.00330305	0.128276	8.60656e-06	0.0627253	0.108911	4.47239e-06	0.151651	0.0744863	0.123805
	CYTIP	0.00136198	0.266095	4.85461e-06	0.194784	0.158416	2.8206e-06	0.305092	0.22333	0.183211		ANK1	0.00258513	0.120214	4.90402e-06	0.0515955	0.0594059	2.46925e-06	0.14149	0.0609974	0.070231		TMIGD3	0.00279146	0.168478	8.60656e-06	0.0962376	0.128713	4.62226e-06	0.198298	0.112277	0.143856
	MKI67	0.00134301	0.268928	4.85461e-06	0.161654	0.168317	2.04103e-06	0.306276	0.189428	0.192984		MCTP2	0.0023636	0.141438	4.90402e-06	0.0582783	0.029703	2.56496e-06	0.165738	0.068593	0.0364101		ROS1	0.00276878	0.17043	8.60656e-06	0.045165	0.0693069	3.18683e-06	0.199711	0.0546086	0.080505
	CD4	0.00133625	0.269942	4.85461e-06	0.244209	0.237624	2.5741e-06	0.306276	0.269542	0.263366		KLK6	0.00227799	0.150282	4.90402e-06	0.115585	0.0990099	3.31804e-06	0.175329	0.133676	0.114011		ITGAX	0.00264547	0.181297	8.60656e-06	0.131307	0.168317	4.49494e-06	0.209674	0.147998	0.183493
	MOBP	0.00133198	0.270583	4.85461e-06	0.201665	0.19802	2.59552e-06	0.306276	0.229243	0.221316		CTSS	0.00222646	0.15578	4.90402e-06	0.0953704	0.0990099	2.86981e-06	0.18095	0.11078	0.114011		THEMIS	0.00245096	0.199298	8.60656e-06	0.118954	0.118812	4.21501e-06	0.227763	0.136977	0.134485
	SLC26A4	0.00132093	0.272246	4.85461e-06	0.249677	0.188119	2.60799e-06	0.306853	0.274439	0.211138		TRAC	0.00219556	0.159139	4.90402e-06	0.0448277	0.108911	1.79878e-06	0.184048	0.0532329	0.124872		P2RY12	0.00244877	0.199507	8.60656e-06	0.119849	0.158416	3.92781e-06	0.227763	0.137413	0.174849
	KLF2	0.00118591	0.29296	4.85461e-06	0.237111	0.267327	2.32796e-06	0.327669	0.264714	0.29024		CAPN3	0.00182834	0.202655	4.90402e-06	0.128612	0.158416	2.13839e-06	0.23336	0.146827	0.177053		CD68	0.00237615	0.206498	8.60656e-06	0.146271	0.178218	4.7761e-06	0.234737	0.16417	0.193494
	CEMIP2	0.00110043	0.306443	4.85461e-06	0.24065	0.227723	2.25009e-06	0.336834	0.26672	0.253449		CCNB2	0.00174409	0.213559	4.90402e-06	0.154691	0.158416	2.78219e-06	0.243806	0.17289	0.177053		CTSS	0.00221411	0.222614	8.60656e-06	0.168823	0.168317	5.57655e-06	0.25198	0.187895	0.183493
	CORO1A	0.00107978	0.30974	4.85461e-06	0.271576	0.247525	2.85072e-06	0.339057	0.294853	0.270953		ROS1	0.00150615	0.246141	4.90402e-06	0.161664	0.188119	2.35922e-06	0.27626	0.179927	0.20508		FCGR1A	0.00219253	0.224813	8.60656e-06	0.0991543	0.138614	3.02399e-06	0.25339	0.114674	0.15363
	FILIP1	0.000804177	0.355132	4.85461e-06	0.329245	0.287129	2.4487e-06	0.384004	0.348921	0.307969		P2RY13	0.00148205	0.249584	4.90402e-06	0.167729	0.178218	2.42355e-06	0.278946	0.1859	0.195892		SPI1	0.00213133	0.231115	8.60656e-06	0.125475	0.128713	3.76108e-06	0.259395	0.142634	0.143856
	MS4A6A	0.000717033	0.369963	4.85461e-06	0.236014	0.257426	2.11694e-06	0.395677	0.264714	0.280636		RXFP1	0.00145137	0.254002	4.90402e-06	0.222949	0.158416	3.65793e-06	0.281862	0.23913	0.177053		MYO16	0.00205526	0.239085	8.60656e-06	0.0686762	0.0693069	2.94108e-06	0.267213	0.0808312	0.080505
	CD68	0.00066407	0.379074	4.85461e-06	0.336535	0.326733	2.73661e-06	0.401728	0.355231	0.346259		CX3CR1	0.00144923	0.254312	4.90402e-06	0.146314	0.168317	1.95819e-06	0.281862	0.165615	0.185777		SPHKAP	0.00172319	0.275568	8.60656e-06	0.226074	0.19802	4.09417e-06	0.305422	0.246458	0.213252
	NPFFR2	0.000538221	0.400986	4.85461e-06	0.342133	0.277228	2.34102e-06	0.423263	0.359713	0.298553		ADAMTS12	0.00137947	0.264518	4.90402e-06	0.127257	0.158416	1.77597e-06	0.290751	0.145907	0.177053		PDGFRA	0.00167771	0.28077	8.60656e-06	0.151857	0.188119	3.33531e-06	0.308615	0.169722	0.203413
	B4GALNT1	0.000504173	0.406972	4.85461e-06	0.278961	0.247525	1.61951e-06	0.427883	0.300419	0.270953		NKG7	0.00114108	0.300893	4.90402e-06	0.187676	0.188119	1.73196e-06	0.326914	0.205439	0.20508		IDO1	0.00159776	0.290028	8.60656e-06	0.231092	0.207921	5.84846e-06	0.314888	0.24988	0.222116
	PSEN2	0.000460567	0.414669	4.85461e-06	0.407761	0.376238	2.37218e-06	0.432557	0.4206	0.387904		CTNNA3	0.00113974	0.301105	4.90402e-06	0.154588	0.168317	1.84438e-06	0.326914	0.17289	0.185777		FCGR3A	0.0010998	0.350651	8.60656e-06	0.236053	0.227723	3.61863e-06	0.371606	0.254211	0.241332
	C1orf162	0.000182425	0.464416	4.85461e-06	0.481466	0.485149	2.9288e-06	0.476968	0.486958	0.486979		PDGFD	0.000948663	0.331803	4.90402e-06	0.210171	0.19802	2.04834e-06	0.357326	0.227258	0.214119		CTNNA3	0.00083708	0.384374	8.60656e-06	0.40456	0.316832	5.7977e-06	0.398891	0.41231	0.330499
	OTOGL	0.000155977	0.469189	4.85461e-06	0.464535	0.376238	3.02174e-06	0.480016	0.473434	0.387904		SORCS1	0.0008001	0.356491	4.90402e-06	0.216698	0.168317	1.97273e-06	0.380315	0.233367	0.185777		ATP2C2	0.000829248	0.385395	8.60656e-06	0.356161	0.277228	5.22071e-06	0.398891	0.371525	0.290325
	OLIG1	9.77994e-05	0.479701	4.85461e-06	0.491881	0.376238	3.18128e-06	0.487024	0.493704	0.387904		HLA-DMB	0.000785994	0.358869	4.90402e-06	0.278394	0.247525	2.37732e-06	0.380315	0.296211	0.264424		NDST4	0.000716057	0.400227	8.60656e-06	0.375583	0.267327	4.08947e-06	0.411044	0.385734	0.281063
	ATP2C2	5.11963e-05	0.488132	4.85461e-06	0.463511	0.39604	2.14271e-06	0.49183	0.473434	0.405179		KLF2	0.000771475	0.361322	4.90402e-06	0.325148	0.316832	2.58234e-06	0.381395	0.344579	0.334433		CYTIP	-6.62135e-05	0.494458	8.60656e-06	0.443163	0.50495	5.51032e-06	0.494458	0.448218	0.50495
	ELOVL2	7.171e-06	0.496102	4.85461e-06	0.476609	0.485149	2.9225e-06	0.496102	0.483885	0.486979		CDH1	0.000758566	0.363508	4.90402e-06	0.381242	0.39604	2.57289e-06	0.382186	0.393064	0.406743		CD2	-8.67597e-05	0.491665	8.60656e-06	0.475833	0.485149	5.55031e-06	0.49352	0.479437	0.490683
	ERMN	-5.2765e-05	0.493047	4.85461e-06	0.493704	0.455446	1.70484e-06	0.494907	0.493704	0.460641		CD68	0.000481437	0.411396	4.90402e-06	0.428817	0.386139	2.58101e-06	0.427574	0.435364	0.399661		SLC26A4	-9.10139e-05	0.491086	8.60656e-06	0.493218	0.465347	4.47793e-06	0.49352	0.493218	0.474261
	HILPDA	-0.000109839	0.482718	4.85461e-06	0.485638	0.336634	2.62959e-06	0.488224	0.489317	0.355336		SNTB2	0.000471774	0.413094	4.90402e-06	0.393534	0.39604	2.28538e-06	0.427574	0.402615	0.406743		IL7R	-0.0002224	0.473239	8.60656e-06	0.482571	0.485149	2.99421e-06	0.478637	0.484392	0.490683
	GAS2L3	-0.000149318	0.475579	4.85461e-06	0.455257	0.346535	3.83006e-06	0.48469	0.467562	0.364341		FCGR1A	0.000471699	0.413107	4.90402e-06	0.350028	0.386139	2.35703e-06	0.427574	0.366565	0.399661		CX3CR1	-0.000479738	0.438471	8.60656e-06	0.373926	0.386139	3.93639e-06	0.445165	0.385521	0.398112
	ROS1	-0.000238636	0.459462	4.85461e-06	0.366918	0.415842	2.86136e-06	0.473709	0.384253	0.423808		MEPE	0.00039575	0.426512	4.90402e-06	0.393426	0.376238	2.63926e-06	0.435573	0.402615	0.39557		LYPD6B	-0.000480731	0.438337	8.60656e-06	0.438579	0.49505	4.4932e-06	0.445165	0.445275	0.496918
	TRAC	-0.000315402	0.445661	4.85461e-06	0.394793	0.158416	3.12828e-06	0.461268	0.410214	0.183211		AIF1	0.000246193	0.453142	4.90402e-06	0.430701	0.386139	2.50495e-06	0.46006	0.435614	0.399661		HHATL	-0.000522557	0.432724	8.60656e-06	0.372738	0.415842	4.13862e-06	0.44271	0.385521	0.425438
	GPR183	-0.000364414	0.436883	4.85461e-06	0.369701	0.49505	3.1791e-06	0.453949	0.385649	0.49505		THEMIS	8.17497e-05	0.482664	4.90402e-06	0.48974	0.445545	3.13866e-06	0.484485	0.491564	0.44892		PECAM1	-0.000806782	0.394994	8.60656e-06	0.372161	0.49505	5.39643e-06	0.407242	0.385521	0.496918
	CD14	-0.000512392	0.410586	4.85461e-06	0.40795	0.455446	3.15287e-06	0.429984	0.4206	0.460641		ADAMTS16	-9.91156e-05	0.484763	4.90402e-06	0.491564	0.465347	2.56097e-06	0.484763	0.491564	0.467103		GPR183	-0.000935165	0.378247	8.60656e-06	0.320637	0.386139	2.24369e-06	0.394563	0.335785	0.398112
	NDST4	-0.000707405	0.376553	4.85461e-06	0.314453	0.108911	1.06758e-06	0.400652	0.337276	0.130497		FCER1G	-0.000139498	0.477496	4.90402e-06	0.42194	0.425743	2.1562e-06	0.481113	0.430023	0.432242		MCTP2	-0.000987229	0.371518	8.60656e-06	0.388321	0.39604	4.24709e-06	0.38907	0.397282	0.406743
	LYPD6B	-0.000743264	0.37039	4.85461e-06	0.325536	0.386139	2.68206e-06	0.395677	0.34637	0.396575		TESPA1	-0.000244443	0.458653	4.90402e-06	0.440446	0.485149	2.40951e-06	0.463884	0.443783	0.485149		HLA-DQA1	-0.0011027	0.356737	8.60656e-06	0.292188	0.356436	3.28527e-06	0.375067	0.307201	0.370359
	HLA-DQA1	-0.000797844	0.361073	4.85461e-06	0.317851	0.376238	2.53098e-06	0.388847	0.339552	0.387904		CD4	-0.000419846	0.427385	4.90402e-06	0.354411	0.405941	1.94211e-06	0.435573	0.368256	0.413717		CD52	-0.00112351	0.354095	8.60656e-06	0.278709	0.0990099	4.83791e-06	0.373767	0.296546	0.113033
	RNASET2	-0.00103687	0.321297	4.85461e-06	0.27516	0.306931	2.21221e-06	0.348837	0.297531	0.326574		MAL	-0.000441084	0.423626	4.90402e-06	0.35924	0.227723	1.42813e-06	0.435075	0.37182	0.244251		TRAC	-0.00119659	0.344873	8.60656e-06	0.288941	0.138614	4.20405e-06	0.366945	0.304993	0.15363
	ADAMTS12	-0.00106701	0.316412	4.85461e-06	0.259324	0.366337	1.64553e-06	0.344941	0.283869	0.383644		FASLG	-0.000445194	0.422899	4.90402e-06	0.352686	0.445545	2.17176e-06	0.435075	0.367899	0.44892		CCNA1	-0.00128133	0.334295	8.60656e-06	0.285378	0.0693069	2.77759e-06	0.357119	0.302432	0.080505
	CHODL	-0.00116844	0.300211	4.85461e-06	0.237844	0.29703	1.82669e-06	0.331353	0.264714	0.317309		CD14	-0.0005986	0.395984	4.90402e-06	0.332162	0.405941	2.3074e-06	0.414692	0.349229	0.413717		GNLY	-0.00128203	0.334207	8.60656e-06	0.264044	0.0594059	3.36177e-06	0.357119	0.283151	0.0705446
	TPH2	-0.00117426	0.299294	4.85461e-06	0.217791	0.178218	1.75507e-06	0.331353	0.246521	0.202589		ERMN	-0.000819438	0.358124	4.90402e-06	0.327881	0.386139	2.35023e-06	0.380315	0.346096	0.399661		CD14	-0.00132499	0.328894	8.60656e-06	0.265055	0.0594059	6.80529e-06	0.354194	0.283151	0.0705446
	TMEM132C	-0.0011824	0.298011	4.85461e-06	0.225484	0.247525	2.06443e-06	0.331353	0.254147	0.270953		GPR34	-0.000874942	0.348807	4.90402e-06	0.20511	0.217822	1.85435e-06	0.374124	0.222691	0.234577		LOX	-0.00162374	0.292945	8.60656e-06	0.204388	0.227723	4.30538e-06	0.316761	0.225591	0.241332
	IL7R	-0.00121324	0.293177	4.85461e-06	0.261352	0.277228	2.39919e-06	0.327669	0.284916	0.298553		CD3G	-0.00107435	0.316115	4.90402e-06	0.262682	0.316832	3.2579e-06	0.341816	0.280616	0.334433		CEMIP	-0.00165035	0.289834	8.60656e-06	0.211598	0.207921	3.17561e-06	0.314888	0.232583	0.222116
	CD83	-0.00146877	0.254594	4.85461e-06	0.15634	0.148515	2.54634e-06	0.294444	0.18447	0.174031		MOBP	-0.00125342	0.287927	4.90402e-06	0.19156	0.267327	1.96709e-06	0.315179	0.208832	0.284436		TPH2	-0.00170621	0.283352	8.60656e-06	0.230997	0.049505	5.06577e-06	0.310171	0.24988	0.0595851
	TRIL	-0.00155377	0.242377	4.85461e-06	0.168068	0.168317	2.22654e-06	0.281538	0.194374	0.192984		CD52	-0.00142878	0.261529	4.90402e-06	0.180853	0.158416	2.01975e-06	0.288658	0.198789	0.177053		CORO1A	-0.00175235	0.278051	8.60656e-06	0.187985	0.168317	3.96313e-06	0.306895	0.20835	0.183493
	FCGR3A	-0.00157949	0.238742	4.85461e-06	0.197853	0.188119	3.01348e-06	0.27976	0.225875	0.211138		GPR183	-0.00156534	0.241868	4.90402e-06	0.148403	0.0990099	2.58415e-06	0.272614	0.167267	0.114011		RGS10	-0.00180406	0.272169	8.60656e-06	0.224919	0.237624	5.18751e-06	0.302916	0.246207	0.250825
	P2RY12	-0.00162523	0.232355	4.85461e-06	0.128244	0.0990099	2.65451e-06	0.27348	0.153661	0.120259		PECAM1	-0.00168261	0.225647	4.90402e-06	0.175677	0.19802	3.32853e-06	0.255413	0.1939	0.214119		FASLG	-0.0025694	0.192931	8.60656e-06	0.128124	0.029703	4.76137e-06	0.222163	0.145025	0.0372688
	APOE	-0.00177533	0.212077	4.85461e-06	0.136122	0.039604	1.8301e-06	0.252971	0.16237	0.050892		NPFFR2	-0.00170665	0.2224	4.90402e-06	0.136405	0.0891089	2.92125e-06	0.252813	0.155059	0.10396		NKG7	-0.00269862	0.181097	8.60656e-06	0.0967989	0.00990099	4.78893e-06	0.209674	0.112439	0.013506
	SPHKAP	-0.00228647	0.151218	4.85461e-06	0.0815908	0.0693069	2.98177e-06	0.185364	0.0995558	0.0853502		CNDP1	-0.00182581	0.2067	4.90402e-06	0.124968	0.0792079	1.7306e-06	0.236993	0.143903	0.093227		CDH4	-0.00276276	0.175396	8.60656e-06	0.120832	0.0990099	4.62958e-06	0.204628	0.137945	0.113033
	THEMIS	-0.0028504	0.0990177	4.85461e-06	0.0423024	0.00990099	2.5079e-06	0.124828	0.0533291	0.0140088		IL7R	-0.00284144	0.100881	4.90402e-06	0.042602	0.00990099	3.46779e-06	0.120333	0.0508168	0.0127848		MOBP	-0.00487196	0.0492662	8.60656e-06	0.00877556	0.019802	4.29241e-06	0.0624038	0.0112768	0.0258202

## Sheet: Table 6
	Supplementary Table S6. Gene Sets Defining Non-malignant and Malignant Cell States
	Macrophage	T Cells	Oligodendrocyte	Neftel_MES2	Neftel_MES1	Neftel_AC	Neftel_OPC	Neftel_NPC1	Neftel_NPC2	Barkley_Cycle	Barkley_Stress	Barkley_Interferon	Barkley_Hypoxia	Barkley_Oxphos	Barkley_Metal	Barkley_Mesenchymal	Barkley_pEMT	Barkley_Alveolar	Barkley_Basal	Barkley_Squamous	Barkley_Glandular	Barkley_Ciliated
	CD14	CD2	MBP	HILPDA	CHI3L1	CST3	BCAN	DLL3	STMN2	ACYP1	ABHD3	ACTN1	ADM	ATOX1	FKBP5	AQP1	ACTB	AGER	ALDH3A1	AKR1B10	AGR2	AC007906.2
	AIF1	CD3D	TF	ADM	ANXA2	S100B	PLP1	DLL1	CD24	ANLN	AC016629.8	APOL1	AHNAK	ATP5H	HEY1	BGN	ACTG1	CAPN8	ASPN	AQP3	AQP5	AGR3
	FCER1G	CD3E	PLP1	DDIT3	ANXA1	SLC1A3	GPR17	SOX4	RND3	ANP32B	ADAMTS1	APOL2	ALDOA	C14orf2	HTRA1	CALD1	ADIRF	CAV1	ASS1	C10orf99	BCAT1	ARMC3
	FCGR3A	CD3G	MAG	NDRG1	CD44	HEPN1	FIBIN	TUBB3	HMP19	ANP32E	ANKRD28	APOL3	ANGPTL4	COX14	MT1F	CCDC80	AKAP12	CAV2	ATP1B3	CA2	C15orf48	C1orf194
	TYROBP		MOG	HERPUD1	VIM	HOPX	LHFPL3	HES6	TUBB3	APITD1	ANKRD37	APOL6	BLNK	MYEOV2	MT1G	COL1A1	AKR1C1	CLIC5	COL17A1	CALML3	CD47	C20orf85
	CSF1R		CLDN11	DNAJB9	MT2A	MT3	OLIG1	TAGLN3	MIAT	APOBEC3B	ARC	B2M	BNIP3	NDUFA1	MT1H	COL1A2	ANXA1	CST6	COL18A1	CALML5	CEACAM5	C5orf49
				TRIB3	C1S	SPARCL1	PSAT1	NEU4	DCX	ARHGAP11A	AREG	BST2	BNIP3L	NDUFA12	MT1M	COL3A1	ANXA2	CYP4B1	CXCL14	CD14	CEACAM6	C9orf116
				ENO2	NAMPT	MLC1	SCRG1	MARCKSL1	NSG1	ARHGAP11B	ARID5B	C19orf66	C4orf3	NDUFA3	PMP2	COL5A2	ANXA3	EMP2	DCN	CDH1	CLDN10	C9orf24
				AKAP12	EFEMP1	GFAP	OMG	CD24	ELAVL4	ARL6IP1	ARL5B	C1R	CA9	NDUFB3	TPST1	COL6A1	ANXA5	FXYD3	DST	CLDN7	CLDN18	CALM1
				SQSTM1	C1R	FABP7	APOD	STMN1	MLLT11	ARL6IP6	ATF3	C1S	CASP14	NDUFS6		COL6A3	ARL4C	LMO7	FBXO32	CRABP2	CLU	CAPS
				MT1X	SOD2	BCAN	SIRT2	TCF12	DLX6-AS1	ASF1B	B3GNT5	C3	DDIT4	NME1		CPE	ARPC1B	MYL12A	FTH1	DEFB1	CP	CAPSL
				ATF3	IFITM3	PON2	TNR	BEX1	SOX11	ASPM	BAG3	C5orf56	DHRS3	PET100		FN1	BCAM	MYL9	GABRP	DMKN	CREB3L1	CCDC146
				NAMPT	TIMP1	METTL7B	THY1	OLIG1	NREP	ATAD2	BAMBI	CCL2	EGLN3	POLR2I		GJA1	BPGM	RARRES2	GPNMB	DSC1	CST2	CCDC170
				NRN1	SPP1	SPARC	PHYHIPL	MAP2	FNBP1L	ATAD5	BBC3	CCL27	ENO2	POLR2L		GNG11	C19orf33	SCEL	HOPX	DSC2	CST4	CETN2
				SLC2A1	A2M	GATM	SOX2-OT	FXYD6	TAGLN3	AURKA	BHLHE40	CCL5	EPAS1	RBX1		NPC2	CAPN2	TNNC1	ITGB4	DSG1	CTSS	CFAP126
				BNIP3	S100A11	RAMP1	NKAIN4	PTPRS	STMN4	AURKB	BIRC3	CD74	ERO1L	ROMO1		NRP2	CD151	TRAM1	JMJD1C	DSP	CYP3A5	CFAP157
				LGALS3	MT1X	PMP2	LPPR1	MLLT11	DLX5	BARD1	BRD2	CFB	FAM162A	SCAND1		SDC2	CD24		KRT14	FABP5	DHRS9	CFAP43
				INSIG2	S100A10	AQP4	PTPRZ1	NPPA	SOX4	BCL2L12	BTG1	CFH	FUT11	SEPW1		SPARC	CD44		KRT15	FGFBP1	DMBT1	CSPP1
				IGFBP3	FN1	DBI	VCAN	BCAN	MAP1B	BIRC5	BTG2	CMPK2	HILPDA	SLIRP			CD59		KRT5	GJB2	FMOD	CTXN1
				PPP1R15A	LGALS1	EDNRB	DBI	MEST	RBFOX2	BORA	C10orf10	CX3CL1	HK2	TIMM8B			CD68		NAV2	GRHL3	GPX2	DNAAF1
				VIM	S100A16	PTPRZ1	PMP2	ASCL1	IGFBPL1	BRCA1	C11orf96	CXCL10	IGFBP3	TXNDC17			CD9		NDRG2	IGFL1	IGFBP5	DNAH12
				PLOD2	CLIC1	CLU	CNP	BTG2	STMN1	BTG3	C16orf98	CXCL11	LDHA	UQCR10			CD99		PDLIM1	IVL	IL1R2	DNALI1
				GBE1	MGST1	PMP22	TNS3	DCX	HN1	BUB1	C1orf63	CXCL9	LINC01133	USMG5			CDA		SFRP1	KLC3	KIAA1324	DYNLL1
				SLC2A3	RCAN1	ATP1A2	LIMA1	NXPH1	TMEM161B-AS1	BUB1B	C5orf45	DDX58	MGP	UXT			CDKN2A		SLITRK6	KLK10	KRT23	EFHC1
				FTL	TAGLN2	S100A16	CA10	HN1	DPYSL3	C12orf75	C8orf4	DDX60	NDRG1				CFL1		THBS2	KLK11	LCN2	FAM183A
				WARS	NPC2	HEY1	PCDHGC3	PFN2	2024-09-03	C19orf48	CA12	DDX60L	NDUFA4L2				CHI3L1		TP53AIP1	KRT1	LGALS4	FAM229B
				ERO1L	SERPING1	PCDHGC3	CNTN1	SCG3	PKIA	C21orf58	CCL20	DYNLT1	NRN1				CLIC1		TPT1	KRT10	LTF	FOXJ1
				XPOT	C8orf4	TTYH1	SCD5	MYT1	ATP1B1	CALM2	CCNL1	EIF2AK2	P4HA1				COTL1		TXNIP	KRT16	LYZ	LRRC23
				HSPA5	EMP1	NDRG2	P2RX7	CHD7	DYNC1I1	CALM3	CCP110	EPSTI1	PDK1				CRIP1		UBA52	KRT2	MAL2	LRRIQ1
				GDF15	APOE	PRCP	CADM2	GPR56	CD200	CARHSP1	CD55	ETV7	PFKFB3				CSTB		UQCRH	KRT6A	MIA	MORN2
				ANXA2	CTSB	ATP1B2	TTYH1	TUBA1A	SNAP25	CASC5	CDKN1A	FXYD5	PFKP				CTGF		VCAN	KRT6B	MMP7	MS4A8
				EPAS1	C3	AGT	FGF12	PCBP4	PAK3	CCDC34	CDKN2AIP	GBP1	PGF				CTSB		VTCN1	KRT6C	MUC1	PIFO
				LDHA	LGALS3	PLTP	TMEM206	ETV1	NDRG4	CCNA2	CEBPB	GBP2	PGK1				DKK1		ZFAND5	KRTDAP	MUC16	PPIL6
				P4HA1	MT1E	GPM6B	NEU4	SHD	KIF5A	CCNB1	CEBPD	GBP3	PLIN2				ECM1			LGALS7B	MUC5AC	PSENEN
				SERTAD1	EMP3	F3	FXYD6	TNR	UCHL1	CCNB2	CITED2	GBP4	PLOD2				EIF4EBP1			LY6D	MUC5B	ROPN1L
				PFKP	SERPINA3	RAB31	RNF13	AMOTL2	ENO2	CCNE1	CLDN3	GBP5	PTHLH				EIF5A			LYPD3	NAPSA	RSPH1
				PGK1	ACTN1	PPAP2B	RTKN	DBN1	KIF5C	CCNE2	CLDN4	GLUL	RGCC				EMP3			MALL	NQO1	SPATA18
				EGLN3	PRDX6	ANXA5	GPM6B	HIP1	DDAH2	CCT5	CLK1	HAPLN3	SLC16A1				ENO1			P2RY2	OLFM4	TPPP3
				SLC6A6	IGFBP7	TSPAN7	LMF1	ABAT	TUBB2A	CDC20	CSRNP1	HELZ2	SLC16A3				F3			PKP1	ONECUT2	UBXN10
				CA9	SERPINE1		ALCAM	ELAVL4	LBH	CDC25B	CXCL1	HERC5	SLC2A1				FLNA			PLA2G4E	PGC
				BNIP3L	PLP2		PGRMC1	LMF1	LOC150568	CDC45	CXCL2	HERC6	SLC2A3				FLNB			PRSS3	PHGR1
				RPL21	MGP		HRASLS	GRIK2	TCF4	CDC6	CXCL3	HLA-A	SLC6A8				FSTL3			PVRL4	PIGR
				TRAM1	CLIC4		BCAS1	SERINC5	GNG3	CDCA2	CXCL5	HLA-B	SNCG				FTL			RAB25	PLA2G2A
				UFM1	GFPT2		RAB31	TSPAN13	NFIB	CDCA3	CXCL8	HLA-C	SPAG4				G0S2			RHOV	PLAC8
				ASNS	GSN		PLLP	ELMO1	DPYSL5	CDCA4	CYP1B1	HLA-DMA	TMEM91				G6PD			S100A14	PLAT
				GOLT1B	NNMT		FABP5	GLCCI1	CRABP1	CDCA5	CYR61	HLA-DMB	VEGFA				GAPDH			S100A7	PPP1R1B
				ANGPTL4	TUBA1C		NLGN3	SEZ6L	DBN1	CDCA7	DAPP1	HLA-DPA1					GJB6			S100A8	PSCA
				SLC39A14	GJA1		SERINC5	LRRN1	NFIX	CDCA8	DEPP1	HLA-DPB1					GLO1			S100A9	PTGES
				CDKN1A	TNFRSF1A		EPB41L2	SEZ6	CEP170	CDK1	DNAJA1	HLA-DQA1					GPI			SAA2	REG1A
				HSPA9	WWTR1		GPR37L1	SOX11	BLCAP	CDKN3	DNAJA4	HLA-DQA2					GPX1			SBSN	REG4
										CDT1	DNAJB1	HLA-DQB1					HMGA1			SERPINB13	RNASE1
										CENPA	DNAJB4	HLA-DRA					IGFBP2			SERPINB3	S100A4
										CENPE	DSC3	HLA-DRB1					IGFBP6			SERPINB4	S100P
										CENPF	DUSP1	HLA-DRB5					IGFBP7			SLPI	SCD
										CENPH	DUSP10	HLA-E					INHBA			SPINK5	SCGB1D2
										CENPK	DUSP14	HLA-F					ITGA6			SPRR1B	SERPINA1
										CENPM	DUSP2	HSPB8					ITGB1			SPRR2A	SERPINB1
										CENPN	DUSP5	ICAM1					ITGB6			SPRR2D	SFTPD
										CENPU	EDN1	IDO1					ITGB8			SULT2B1	SPINK1
										CENPW	EFNA1	IFI16					ITM2B			THBD	SPINT2
										CEP55	EGR1	IFI27					KLK6			TMEM45A	SQLE
										CHAF1A	EGR2	IFI35					KRT17			TMPRSS4	TCN1
										CHEK1	EGR3	IFI44					KRT18			TUBB2A	TFF1
										CKAP2	EHF	IFI44L					KRT19			ZNF750	TFF2
										CKAP2L	EIF4A2	IFI6					KRT7				TFF3
										CKAP5	ELF3	IFIH1					KRT8				TM4SF4
										CKLF	EMP1	IFIT1					KYNU				TMEM176A
										CKS1B	EPHA2	IFIT2					LAMA3				TMEM176B
										CKS2	EREG	IFIT3					LAMB3				TSPAN8
										CLSPN	ERRFI1	IFITM1					LAMC2				WFDC2
										CMC2	ETS2	IFITM2					LGALS1
										CNIH4	FADS3	IFITM3					LGALS3
										CRNDE	FAM133B	IL32					LINC00152
										DBF4	FAM46A	IRF1					MGST1
										DDX39A	FAM53C	IRF7					MIF
										DEK	FGFR3	ISG15					MMP1
										DEPDC1	FHL2	ISG20					MMP3
										DEPDC1B	FKBP4	KLHDC7B					MT1E
										DHFR	FOS	LAMP3					MT2A
										DIAPH3	FOSB	LAP3					MYH9
										DLGAP5	FOSL1	LGALS3BP					MYL12B
										DNAJC9	FOSL2	LGALS9					MYL6
										DNMT1	FRMD4B	LY6E					MYO1B
										DONSON	FUS	MDK					OCIAD2
										DSN1	GADD45A	MSRB1					ODC1
										DTL	GADD45B	MX1					PDLIM4
										DTYMK	GADD45G	MX2					PDLIM7
										DUT	GDF15	NNMT					PDPN
										E2F1	GEM	NT5C3A					PFN1
										ECT2	GOLGB1	NUB1					PFN2
										EZH2	HBEGF	OAS1					PGAM1
										FADS1	HES1	OAS2					PKM
										FAM111A	HEXIM1	OAS3					PLA2G16
										FAM111B	HNRNPU-AS1	OASL					PLAU
										FAM64A	HSP90AA1	PARP14					PLEK2
										FAM83D	HSPA1A	PARP9					PLP2
										FANCA	HSPA1B	PDZK1IP1					PMEPA1
										FANCD2	HSPA5	PLSCR1					PODXL
										FANCI	HSPA6	PSMB10					PRKCDBP
										FBLN1	HSPA8	PSMB8					PRSS23
										FBXO5	HSPB1	PSMB9					PTRF
										FEN1	HSPH1	PSME1					RBP1
										FOXM1	ID1	PSME2					RHOC
										GGCT	ID2	RARRES3					RHOD
										GGH	IER2	RNF213					S100A10
										GINS2	IER3	RSAD2					S100A11
										GMNN	IER5	RTP4					S100A13
										GPSM2	IFRD1	SAA1					S100A16
										GTSE1	IL8	SAMD9					S100A2
										H1F0	IRX2	SAMD9L					S100A6
										H2AFV	ITPKC	SAMHD1					SERINC2
										H2AFX	JAG1	SERPING1					SERPINE1
										H2AFZ	JUN	SERPINH1					SERPINE2
										HAUS1	JUNB	SLFN5					SH3BGRL3
										HELLS	JUND	SOD2					SLC25A6
										HINT1	KCNQ1OT1	SP100					SLC38A5
										HIRIP3	KDM6B	SP110					SMS
										HIST1H1D	KIAA1683	SPP1					SPINK6
										HIST1H1E	KLF10	SQRDL					STEAP4
										HIST1H2BJ	KLF2	STAT1					STOM
										HIST1H4C	KLF4	TAP1					SULT1E1
										HIST2H2AC	KLF5	TAP2.1					TAGLN
										HJURP	KLF6	TAPBP					TAGLN2
										HMG20B	LDLR	TGM2					TGFBI
										HMGB1	LIF	TNFSF10					THBS1
										HMGB2	LIMA1	TNFSF13B					TIMP1
										HMGB3	LINC00910	TRIM22					TIMP3
										HMGN2	LINC00936	TYMP					TMSB10
										HMMR	LMNA	UBD					TMSB4X
										HN1	MAFB	UBE2L6					TNC
										HNRNPA1	MAFF	USP18					TNFRSF12A
										HNRNPA2B1	MALAT1	VCAM1					TNFRSF21
										HPRT1	MAP3K8	WARS					TNFRSF6B
										HSPD1	MCL1	XAF1					TPM1
										ILF2	METTL15	ZC3HAV1					TPM2
										IQGAP3	MIDN	ZNFX1					TPM4
										ITGB3BP	MIR222HG						TRIM29
										JPT1	MIR24-2						TSHZ2
										KIAA0101	MIR3064						TXN
										KIAA1524	MKNK2						UACA
										KIF11	MXD1						VIM
										KIF14	MYADM						WDR1
										KIF15	MYC						YBX1
										KIF18A	MYLIP						ZBED2
										KIF20A	NAMPT
										KIF20B	NCOA7
										KIF22	NEAT1
										KIF23	NEDD9
										KIF2C	NFKBIA
										KIF4A	NFKBID
										KIFC1	NFKBIZ
										KNSTRN	NOP58
										KPNA2	NPAS4
										LIG1	NR4A1
										LMNB1	NR4A2
										LMNB2	NRARP
										LSM4	NSUN6
										LSM5	OVOL1
										MAD2L1	PDK4
										MAPRE1	PDLIM3
										MCM10	PGM2L1
										MCM2	PHLDA1
										MCM3	PHLDA2
										MCM4	PIM1
										MCM5	PIM3
										MCM6	PLAUR
										MCM7	PLK2
										MELK	PLK3
										MIS18A	PMAIP1
										MIS18BP1	PNRC1
										MKI67	POLG2
										MLF1IP	PPP1R10
										MMS22L	PPP1R15A
										MND1	PRKCA
										MNS1	PRPF40A
										MSH2	PTGS2
										MSH6	PTRHD1
										MTHFD1	RAB11FIP1
										MXD3	RAB3IP
										MYBL2	RALGDS
										MZT1	RASD1
										NAP1L1	RDH10
										NASP	REL
										NCAPD2	RGS2
										NCAPD3	RHOB
										NCAPG	RND1
										NCAPG2	RND3
										NDC80	RP1-313I6.12
										NEK2	RP11-182L21.6
										NMU	RP5-821D11.7
										NRM	RP6-99M1.2
										NUCB2	RRAD
										NUCKS1	SEMA4A
										NUDT1	SERTAD1
										NUF2	SFN
										NUSAP1	SIK1
										OIP5	SLC20A1
										ORC6	SLC38A2
										PAQR4	SNHG12
										PARPBP	SOCS1
										PBK	SOCS3
										PCLAF	SOX4
										PCNA	SOX9
										PHF19	SQSTM1
										PIF1	TACSTD2
										PKMYT1	TAF1D
										PLK1	TCF7
										POC1A	TCIM
										POLD3	TFRC
										PRC1	TGIF1
										PRIM1	TIPARP
										PRKDC	TLE4
										PRR11	TM4SF1
										PSIP1	TNFAIP2
										PSMC3IP	TNFAIP3
										PSRC1	TRIB1
										PTMA	TSC22D1
										PTMS	TSC22D3
										PTN	UBC
										PTTG1	UGDH
										RACGAP1	VPS37B
										RAD21	WEE1
										RAD51	YBX3
										RAD51AP1	YME1L1
										RAD51C	YOD1
										RAN	ZBTB43
										RANBP1	ZC3H12A
										RBL1	ZFAND2A
										RECQL4	ZFP36
										RFC2	ZFP36L1
										RFC3	ZFP36L2
										RFC4	ZNF165
										RFC5	ZNF430
										RMI2
										RNASEH2A
										RNASEH2B
										RNF26
										RPA2
										RPA3
										RRM1
										RRM2
										SAPCD2
										SGOL1
										SGOL2
										SHCBP1
										SIVA1
										SKA2
										SKA3
										SLBP
										SLC25A5
										SLC43A3
										SMC1A
										SMC2
										SMC4
										SNRNP25
										SNRPB
										SNRPD1
										SPAG5
										SPC24
										SPC25
										SPDL1
										STMN1
										STRA13
										SUN2
										SYT8
										TACC3
										TCF19
										TEX30
										TFDP1
										TK1
										TMEM106C
										TMEM97
										TMPO
										TNFAIP8L1
										TOP2A
										TPX2
										TRIP13
										TROAP
										TTK
										TUBA1B
										TUBA1C
										TUBB
										TUBB4B
										TUBB6
										TUBG1
										TYMS
										UBE2C
										UBE2S
										UBE2T
										UHRF1
										UNG
										USP1
										VRK1
										WDR34
										WDR76
										ZWILCH
										ZWINT

## Sheet: Table 7
	Supplementary Table S7. CRISPR Guide RNA Sequences
	Target Gene	Name	CRISPR gRNA Sequence (5'-3')
	TERT	YH426.TERT.sp74	AGGGGCTGGGAGGGCCCGGANGG
		YH426.TERT.sp53	AAACTCGCGCCGCGAGGAGANGG
	TP53	SP627.TP53.g4	CCTGCATGGGCGGCATGAACNGG
		SP627.TP53.g5	GCATGGGCGGCATGAACCGGNGG
	PTEN	MS612.PTEN.sp13	AACTTGTCTTCCCGTCGTGTNGG
		MS612.PTEN.sa3	ATGAACTTGTCTTCCCGTCGTNNGRRT
	NF1	YH487.NF1.sa1	AAGTCAGTACTGAGCACAACANGRRT
		YH487.NF1.sa2	AGCGGCCTCACTACTATTTTANNGRRT

## Sheet: Table 8
	Supplementary Table S8. TaqMan Gene Expression Assay Primers
	Target Gene	Assay ID
	GAPDH	Hs02786624_g1
	NANOG	Hs02387400_g1
	SOX2	Hs04234836_s1
	TERT	Hs00972650_m1
	TP53	Hs00271970_s1
	PTEN	Hs02621230_s1
	NF1	Hs01035108_m1
